# Supplementary material for: Searching and reporting in Campbell Collaboration systematic reviews: A systematic assessment of current methods
Source: Campbell Syst Rev. 2024 Aug 21;20(3):e1432. doi: 10.1002/cl2.1432 (PMC11339316; doi:10.1002/cl2.1432)
Supplement: Supplementary file 1 — Supporting information. [file CL2-20-e1432-s002.xlsx]

## Sheet: Sheet1
Young et al. (2024). Searching and reporting in Campbell Collaboration systematic reviews: An assessment of current methods. Campbell Systematic Reviews.
Data extraction form items and associated variables
Variable Name	Data extraction Form Item
	Publication information
id	1. Paper ID
extractor	2. Data Extractor (Name)
title	3. Title of Review
authors	4. Authors
pub_year	5. Year of Publication
pub_mo	6. Month of Publication
doi	7. Digital object identifier
url	8. URL
cg	9. Coordinating Group
update	10. Is this an update to a previously published review?
update_change	11. If Yes, were there changes to the search methods used? (If yes, extract. If no, stop here.)
search_year	12. Year of date given in Plain Language Summary How up-to-date is this review (If range given or updated search, provide most recent date) (yyyy)
search_mo	13. Month of date given in Plain Language Summary How up-to-date is this review (If range given or updated search, provide most recent date) (mm)
	Source Conduct and Reporting
search_text	14. Copy/paste text describing database searches (not including search strategy information)
two_db	15. Were at least two databases relevant to the research question searched?
grey_text	16. Copy/paste text describing gray literature searches (not including search strategy information)
conf_proc	17. Were conference proceedings searched separately?
theses	18. Were theses and dissertations searched separately?
trials	19. Were clinical trials publications searched separately?
registries	20. Were clinical trials registries searched separately?
govt	21. Was information from governments or inter-governmental organizations (e.g., WHO, UN, etc.) searched?
ngo	22. Was information from non-governmental organizations searched (e.g., NGOs, donor agencies, think tanks, etc.)?
geog_focus	23. What is the geographic focus of the review?
geog_db	24. Were regional or country-specific databases searched?
geog_db_text	25. If yes or unclear, copy and paste the text related to geographic sources, or provide the region- or country-specific databases here.
geog_grey	26. Were regional or country-specific gray literature sources searched?
free_gs	27. Was Google Scholar searched?
free_ma	28. Was Microsoft Academic searched?
free_dim	29. Was Dimensions searched?
free_other	30. Was another free scholarly search engine used?
engine_google	31. Was Google searched?
engine_other	32. Was another free search engine used?
handsearch	33. Was any hand-searching conducted in this review?
hand_journ	34. Specifically, were journals hand-searched?
hand_journ_no	35. If yes, how many back issues or what date range of journals (or note if not specified)?
hand_conf	36. Were conference proceedings hand-searched?
hand_conf_no	37. If yes, how many back issues or what date range of proceedings (or note if not specified)?
experts	38. Do the authors indicate that experts were contacted?
experts_method	39. Do the authors describe the methods used for contacting experts?
experts_listserv	40. Do the authors indicate that practitioner networks such as listservs were contacted for additional studies?
	Search conduct and reporting
date_searches	41. Do the authors report the date(s) the searches were run (in the search methods or appendices)?
date_searches_other	41b. If other, please clarify.
db_list	42. Do the authors provide a complete list of all of the databases searched?
db_platform	43. For databases available in multiple platforms, do the authors report the platforms in which the databases were searched?
date_range	44. Do the authors report the content date ranges for the databases searched?
strategy_one	45. Did they provide a complete search strategy for at least one database (in the text, appendix or freely available external platform)?
strategy_all	46. Did they provide a complete search strategy for all databases (in the text, appendix or freely available external platform)?
boolean	47. For the reported searches, Boolean operators were used correctly
subhead	48. Subject headings were used in databases with thesauri and controlled vocabulary
keyword_var	49. Variations on keywords were searched (e.g., plural, alternate spellings)
phrase	50. Multi-word phrases were searched using phrasing syntax (e.g., double quotation marks)
syntax	51. For the reported searches, specific database syntax was used correctly
limit_date	52. Date limits used when running search
limit_lang	53. Language limits used when running search
limit_other	54. Other limits/filters?
limit_just	55. Was the use of limits/filters justified?
hedge	56. Validated hedges were used
hedge_text	57. If validated hedges were used, copy and paste the relevant text here.
adapt	58. Did the authors indicate that search strategies from other literature reviews were adapted or reused?
adapt_cite	59. If yes, was a citation provided?
grey_list	60. Do the authors provide a list of all grey literature sources searched?
grey_search	61. Gray literature searches reported
grey_search_text	62. Copy and paste text related to gray literature search strategy if any.
grey_url	63. Do the authors provide URLs for websites that were searched?
free_search	64. Details provided about how free scholarly search engine searches were performed
free_search_text	65. Copy and paste the text describing free scholarly search engine searches
engine_search	66. Details provided about how search engine searches were performed
engine_search_text	67. Copy and paste the text describing search engine searches
backward	68. Was backward citation searching conducted?
reviews	69. Were the references of related review articles searched?
forward	70. Was forward citation searching conducted?
forward_method	71. Was the method reported for forward citation searching?
	Other aspects
refman_software	72. Did the authors indicate that reference management software was used?
refman_software_text	73. Copy and paste the text related to reference manager usage.
deduplicate	74. Do the authors describe the processes and software used to deduplicate records?
num_records	75. Do the authors document the total number of records retrieved from each database?
infosp_coauthor	76. Was the review co-authored with an information specialist?
infosp_involve	77. Does the review indicate that an information specialist was involved in developing and/or running searches?
infosp_methods	78. Was the involvement of an information specialist mentioned in the methods section?
infosp_ackn	79. Was the involvement of an information specialist mentioned in the acknowledgements section?
infosp_roles	80. Was the involvement of an information specialist mentioned in the Role of Authors section?
peer_review	81. Do the authors indicate that a peer review of the search strategy was performed?
auto_harvest	82. Automation/ML used for search term harvesting
auto_harvest_tool	83. Tool/Method used for search term harvesting
auto_run	84. Automation/ML used for running of the searches
auto_run_tool	85. Tool/Method used for running searches
auto_dedup	86. Automation/ML used for deduplication (not including citation management tool)
auto_dedup_tool	87. Tool/Method used for deduplication
auto_other	88. Other uses related to search?
kugley	89. Is Campbell Search Guidance document (Kugley et al 2017) referenced?
update_search	90. Was the search updated during the course of the review prior to publication?
