# Supplementary material for: Searching and reporting in Campbell Collaboration systematic reviews: A systematic assessment of current methods
Source: Campbell Syst Rev. 2024 Aug 21;20(3):e1432. doi: 10.1002/cl2.1432 (PMC11339316; doi:10.1002/cl2.1432)
Supplement: Supplementary file 2 — Supporting information. [file CL2-20-e1432-s001.csv]

id	title	authors	pub_year	pub_mo	doi	url	cg	update	update_change	search_year	search_mo	search_text	two_db	grey_text	conf_proc	theses	trials	registries	govt	ngo	grey_url	geog_focus	geog_db	geog_db_text	geog_grey	free_gs	free_ma	free_dim	free_other	engine_google	engine_other	handsearch	hand_journ	hand_journ_no	hand_conf	hand_conf_no	experts	experts_method	experts_listserv	date_searches	date_searches_other	db_list	db_platform	date_range	strategy_one	strategy_all	boolean	subhead	keyword_var
1	Mindfulness-based stress reduction (MBSR) for improving health, quality of life and social functioning in adults: a systematic review and meta-analysis	Vibe, Michael de; Bjørndal, Arild; Fattah, Sabina; Dyrdal, Gunvor M.; Halland, Even; Tanner‐Smith, Emily E.	2017	11	10.4073/csr.2017.11	https://onlinelibrary.wiley.com/doi/abs/10.4073/csr.2017.11	Social Welfare	yes	yes	2015	11	3.2Search methods for identification of studies. Appendix 3 contains full documentation of all the search terms used.The Cochrane Collaboration search strategy includes a RCT search filter for identifying randomized trials in MEDLINE and this was used when searching this database. This filter was subsequently modified for other database searches. Since the search for the first edition of this rev…	yes	3.2.2 Searching other resourcesReference lists from the articles under consideration were examined. In addition, a search for ‘grey literature’ trials and for ongoing studies registered at www.clinicaltrials.gov and www.isrctn.com/ was carried out. No publication or geographic restrictions were applied.	unclear	no	yes	yes	no	no	NA	Global (no specific region)	yes	British Nursing Index, SveMed+	no	no	no	no		no		no	no	NA	no	NA	no	NA	no	Specific dates of each search given		Partially with some umbrella databases given with no detail	all	some	yes	yes	yes	yes	yes
2	Vocational and business training to improve women's labour market outcomes in low- and middle-income countries: a systematic review	Chinen, Marjorie; Hoop, Thomas de; Alcázar, Lorena; Balarin, María; Sennett, Josh	2017	4	10.4073/csr.2017.16	https://onlinelibrary.wiley.com/doi/abs/10.4073/csr.2017.16	International Development	no	NA	2016	9	We developed a comprehensive search strategy in consultation with information specialists. Our search strategy enabled us to identify published and unpublished literature by focusing on relevant academic and institutional databases, citation tracking, and snowballing of references. For searches of electronic databases, we used a detailed search string. To capture both quantitative studies for ans…	yes	Searches of grey literature and institutional websites typically relied on simpler, more tailored searches. Grey literature searches included a review of the institutional websites and research funders listed below. nternational Labor Organization (http://www.ilo.org) World Bank (http://www.worldbank.org) ELDIS (www.eldis.org) DfID R4D (http://r4d.dfid.gov.uk) ASEAN (http://www.asean.org) IADB (w…	no	no	no	no	yes	yes	all	LMICs	no		yes	yes	no	no	Ideas-REPEC, Campbell Library, 3ie Impact Evaluation Repository, Labordoc	yes		yes	yes	We hand-searched the most recent issues of the journals listed below for any papers not yet indexed in electronic databases.	no	NA	yes	no	no	No dates given	only reported in plain language summary	Partially with some umbrella databases given with no detail	none	none	yes	no	yes	no	yes
3	Cash-based approaches in humanitarian emergencies: a systematic review	Doocy, Shannon; Tappis, Hannah	2017	12	10.4073/csr.2017.17	https://onlinelibrary.wiley.com/doi/abs/10.4073/csr.2017.17	International Development	no	NA	2014	11	Searches were conducted in multiple databases and high sensitivity was sought (Hammerstrom, Wade, Hanz & Jorgensen, 2009). A Johns Hopkins University Welch Medical Library Public Health Information Specialist developed the search strategy after input from investigators on the research team. Results of the pilot search were reviewed by the research team and the strategy was developed iteratively. …	yes	To identify an unbiased set of citations we also identified studies in the grey literature from conference proceedings, databases of unpublished studies, and studies published in supplements, theses, and dissertations published during the same 14 year search period (Higgins, 2005). In order to access grey literature, the peer-reviewed literature search strategy was adapted to guide handsearches o…	unclear	no	no	no	yes	yes	none	Global (no specific region)	yes	Latin American Virtual Health Library	yes	no	no	no		no		no	no	NA	no	NA	no	NA	no	Specific dates of each search given		Partially with some umbrella databases given with no detail	none	none	no	no	yes	yes	yes
4	Later school start times for supporting the education, health, and well-being of high school students: a systematic review	Marx, Robert; Tanner‐Smith, Emily E.; Davison, Colleen M.; Ufholz, Lee-Anne; Freeman, John; Shankar, Ravi; Newton, Lisa; Brown, Robert S.; Parpia, Alyssa S.; Cozma, Ioana; Hendrikx, Shawn	2017	12	10.4073/csr.2017.15	https://onlinelibrary.wiley.com/doi/full/10.4073/csr.2017.15	Education	no	NA	2016	2	As the literature describes this topic in a very heterogeneous manner, the search process (initially conducted by CMD, LU, and RB) was iterative to ensure that we achieved a balance between recall and precision. We gained input from three reference librarians to develop the MEDLINE search strategy (Appendix 1). The search concepts were divided into 3 groups: population (lines 1-8 in the sample se…	yes	We searched the following websites, conference listings, popular media sources and portals for relevant grey literature (such as evaluation reports and policy papers). To locate additional unpublished studies not identified through the procedures described above, we carried out an Internet search using key words and prominent author searches. We reviewed five pages of hits for each key word or au…	yes	yes	yes	yes	yes	yes	some	Global (no specific region)	yes	•British Education Index (1986 to 28 October 2014 - no longer available).•Australian Education Index (1977 to 8 February 2016).	yes	no	no	no		yes		yes	yes	Exact year ranges and volumes/issues given for each title	unclear	Websites containing conference proceedings searched	yes	yes	no	Specific dates of each search given		Yes: All databases including sub-databases of umbrella databases	all	none	yes	yes	yes	yes	yes
5	Preschool predictors of later reading comprehension ability: a systematic review	Hjetland, Hanne Næss; Brinchmann, Ellen Irén; Scherer, Ronny; Melby‐Lervåg, Monica	2017	12	10.4073/csr.2017.14	https://onlinelibrary.wiley.com/doi/abs/10.4073/csr.2017.14	Education	no	NA	2016	2	Search methods for the identification of studies. Electronic searches. To identify all relevant empirical studies, we established a comprehensive search strategy that was developed in collaboration with information retrieval specialist librarians at the Humanities and Social Sciences Library at the University of Oslo. Because the search settings differed somewhat between the databases, we had to …	yes	Search methods for the identification of studies. Electronic searches. To identify all relevant empirical studies, we established a comprehensive search strategy that was developed in collaboration with information retrieval specialist librarians at the Humanities and Social Sciences Library at the University of Oslo. Because the search settings differed somewhat between the databases, we had to …	unclear	yes	no	no	no	no	NA	Global (no specific region)	no		no	yes	no	no		no		yes	yes	not specified	no	NA	no	NA	no	General date range of searches given	Initial searches were conducted on 17 January 2015. The search was also updated in February 2016.	Partially with some umbrella databases given with no detail	all	none	yes	yes	yes	yes	yes
6	The effectiveness of contract farming for raising income of smallholder farmers in low- and middle-income countries: a systematic review	Ton, Giel; Desiere, Sam; Vellema, Wytse; Weituschat, Sophia; D'Haese, Marijke	2017	12	10.4073/csr.2017.13	https://onlinelibrary.wiley.com/doi/abs/10.4073/csr.2017.13	International Development	no	NA	2015	10	To find the studies that could be used in the meta-analysis, we used a comprehensive search strategy. The main terms used to identify the pool of studies within which we expected to find studies that covered the effectiveness of contract farming arrangements were: contract farming, nucleus estate, cooperative, producer organisation, pre-harvest agreement, value chain, farm-firm, outgrower, vertic…	yes	In addition to the electronic search, hand-searching and snowballing added more studies to the review. First, we searched for complementary academic and non-academic literature in several databases in which electronic search results are impossible or cannot be exported in a useable format. Databases of organisations such as the FAO, World Bank, and IFAD were searched for additional grey literatur…	no	no	no	no	yes	yes	none	LMICs	no		yes	yes	no	no		yes		no	no	NA	no	NA	yes	yes	no	General date range of searches given		Partially with some umbrella databases given with no detail	none	none	yes	no	yes	no	yes
7	Interventions to improve the labour market outcomes of youth: A systematic review of training, entrepreneurship promotion, employment services and subsidized employment interventions	Kluve, Jochen; Puerto, Susana; Robalino, David; Romero, Jose Manuel; Rother, Friederike; Stöterau, Jonathan; Weidenkaff, Felix; Witte, Marc	2017	12	10.4073/csr.2017.12	https://onlinelibrary.wiley.com/doi/abs/10.4073/csr.2017.12	Education;International Development;Social Welfare	no	NA	2015	1	3.3.2Primary search. The primary search included 11 general databases and 12 databases that specialize in literature relevant to development economics and labour market issues. The search terms used for the primary search were based on the inclusion criteria and tried to strike a balance between sensitivity (e.g., finding all available articles in a topic area) and specificity (e.g., finding only…	yes	3.3.3Complementary search. The primary search was complemented by hand-searching and screening of 35 websites, such as institutional and conference websites, five dissertation, thesis and grey literature databases, nine other reviews and meta-analyses and literature snowballing as well as contacting experts and relevant institutions. The hand-searching strategy was customized for each relevant in…	yes	yes	no	no	yes	yes	some	Global (no specific region)	no		yes	yes	no	no		no		yes	no	NA	yes	2012-2014	yes	yes	no	Specific dates of each search given		Yes: All databases including sub-databases of umbrella databases	none	none	yes	no	yes	yes	yes
8	The Tools of the Mind curriculum for improving self-regulation in early childhood: a sytematic review	Baron, Alex; Evangelou, Maria; Malmberg, Lars-Erik; Melendez‐Torres, G. J.	2017	10	10.4073/csr.2017.10	https://onlinelibrary.wiley.com/doi/abs/10.4073/csr.2017.10	Education	no	NA	2016	12	3.2.1 3.2.1 Electronic searches. We systematically queried the set of databases in the bulleted list below. For each database, we used some variant of “Tools of the Mind” as a search term. We aimed to capture every study that mentions Tools at any point in the title, abstract, or text body; thus, a simple search term that includes the program title seemed sensible. For example, in the ERIC databa…	yes	In addition to the electronic database searches, we undertook five other strategies to maximize the comprehensiveness of our search: •We examined the reference lists of relevant primary studies and reviews to identify additional articles. •We conducted a forward citation search in Web of Science using the Tools’ developers’ curricular text (Bodrova & Leong, 2007) as the starting point. •We hand-s…	no	yes	yes	no	no	yes	all	Global (no specific region)	yes	LILACS	yes	no	no	no		no		yes	yes	not specified	no	NA	yes	no	no	Specific dates of each search given		Yes: All databases including sub-databases of umbrella databases	all	some	yes	yes	yes	no	no
9	"No Excuses" charter schools for increasing math and literacy achievement in primary and secondary education: a systematic review	Krowka, Sarah; Hadd, Alexandria; Marx, Robert	2017	8	10.4073/csr.2017.9	https://onlinelibrary.wiley.com/doi/full/10.4073/csr.2017.9	Education	no	NA	2016	6	The search was conducted using electronic databases, internet search engines, citations in previous meta-analyses and literature reviews, citations in research reports screened for eligibility, conference listings, hand searches of relevant journals, and correspondence with experts in the field. We screened redactions and erratum for potentially eligible studies. We used the ProQuest database hos…	yes	The search was conducted using electronic databases, internet search engines, citations in previous meta-analyses and literature reviews, citations in research reports screened for eligibility, conference listings, hand searches of relevant journals, and correspondence with experts in the field. We screened redactions and erratum for potentially eligible studies. In addition to the electronic sea…	no	yes	no	no	no	yes	none	US only	no		yes	no	no	no		no		no	no	Mentions that hand-searching of journals was done in the Executive Summay but then does not mention this in the methods section.	no	NA	yes	yes	no	No dates given		Yes: All databases including sub-databases of umbrella databases	all	none	yes	yes	yes	no	yes
10	Sexual offender treatment for reducing recidivism among convicted sex offenders: a systematic review and meta-analysis	Schmucker, Martin; Lösel, Friedrich	2017	7	10.4073/csr.2017.8	https://onlinelibrary.wiley.com/doi/abs/10.4073/csr.2017.8	Crime and Justice	yes	yes	2010	1	The study pool of the present analysis was based on the broad search of 2,039 documents that was reported in Lösel and Schmucker (2005) and updated to cover studies issued prior to 2010. ...We searched multiple databases which tapped different academic subjects: C2-SPECTR; Center for Sex Offender Management (CSOM) documents database; Cochrane Library; Dissertation Abstracts International; ERIC; K…	yes	While such databases usually only cover published reports, some of the databases also refer to unpublished material.; "Internet search. We also conducted internet searches primarily to find unpublished material. Obviously, the internet cannot be searched in full as it constitutes a rather loosely organized pool of information (Schmucker & Lösel, 2011). We visited the internet representations of p…	no	yes	no	yes	yes	yes	none	Global (no specific region)	yes	Psyndex (German literature database); KrimLit (German literature database)	yes	no	no	no		unclear		yes	yes	not specified	no	NA	yes	no	no	No dates given		Partially with some umbrella databases given with no detail	none	none	no	no	yes	no	yes
11	Approaches to promote handwashing and sanitation behaviour change in low- and middle-income countries: a mixed method systematic review	Buck, Emmy De; Remoortel, Hans Van; Hannes, Karin; Govender, Thashlin; Naidoo, Selvan; Avau, Bert; Veegaete, Axel Vande; Musekiwa, Alfred; Lutje, Vittoria; Cargo, Margaret; Mosler, Hans-Joachim; Vandekerckhove, Philippe; Young, Taryn	2017	5	10.4073/csr.2017.7	https://onlinelibrary.wiley.com/doi/abs/10.4073/csr.2017.7	International Development	no	NA	2016	3	Searching for studies was done according to the principles stated by Hammerstrøm et al. (2010). One search strategy per database was developed to search for quantitative and qualitative studies. 3.3.1 Electronic databases We searched the following databases from 1980 to March 2016: • 3ie Impact Evaluation Database • Applied Social Sciences Index and Abstracts (ASSIA, ProQuest) • Cochrane CENTRAL …	yes	To find unpublished material and relevant programme documents, we contacted various research groups and organizations and/or checked the relevant websites.	no	no	yes	no	yes	yes	all	LMICs	yes	Global Index Medicus (umbrella for LILACS, Africa Index Medicus, etc.)	yes	no	no	no		no		no	no	NA	no	NA	yes	yes	no	Specific dates of each search given		Yes: All databases including sub-databases of umbrella databases	all	none	yes	yes	yes	yes	yes
12	E-learning of evidence-based health care (EBHC) to increase EBHC competencies in healthcare professionals: a systematic review	Rohwer, Anke; Motaze, Nkengafac Villyen; Rehfuess, Eva; Young, Taryn	2017	3	10.4073/csr.2017.4	https://onlinelibrary.wiley.com/doi/abs/10.4073/csr.2017.4	Education	no	NA	2016	5	We developed a com pr ehen sive sear ch str ategy con sistin g of r elevan t term s (Tab le 9 .1) an d sear ch ed electr on ic databases (MEDLINE via PubMed, EMBASE via Ovid, ERIC, CINAH L, CENTRAL, SCOPUS, Best Evid ence Medical Education (BEME), Web of Kn owledge, PsycIn fo) an d dissertation databases (Pr oQuest) up to 24 May 20 16 for r elevan t studies. We did n ot apply an y lan guage r est…	yes	3.2.1 Electronic searches. We developed a comprehensive search strategy consisting of relevant terms (Table 9.1) and searched electronic databases…Best Evidence Medical Education (BEME)…and dissertation databases (ProQuest) up to 24 May 2016 for relevant studies. We did not apply any language restrictions." "We also searched trial registries (ICTRP) for on-going studies (24 May 2016)."	no	yes	yes	yes	no	yes	NA	Global (no specific region)	no		no	no	no	no		no		no	no	NA	no	NA	yes	no	no	Specific dates of each search given		Partially with some umbrella databases given with no detail	some	none	yes	yes	yes	yes	yes
13	Effects of certification schemes for agricultural production on socio-economic outcomes in low- and middle-income countries: a systematic review	Oya, Carlos; Schaefer, Florian; Skalidou, Dafni; McCosker, Catherine; Langer, Laurenz	2017	3	10.4073/csr.2017.3	https://onlinelibrary.wiley.com/doi/abs/10.4073/csr.2017.3	International Development	no	NA	2016	7	In order to produce a comprehensive list of keywords related to the review's inclusion criteria (PICOs), we combined brainstorming and pearl-harvesting (collecting keywords from studies that meet the inclusion criteria) as suggested by Sandieson (2006). A single general search strategy was used to find both quantitative and qualitative studies for RQ1 and RQ2, however, this was adapted to each da…	yes	We also searched grey literature databases, as well as websites of research institutions, organisations related to CSs for agricultural commodities, funders and donors. Much of published material on certification schemes, especially those related to ethical trading, is produced by certification bodies, as well as by activists and NGOs seeking to further ethical trade. We therefore invested consid…	no	yes	no	no	yes	yes	all	LMICs	yes	Africa Wide, US National Agricultural Library, British Library for Development Studies, SCIELO, GESIS SOWPORT.	yes	no	no	no		no		yes	no	NA	no	NA	yes	yes	yes	Specific dates of each search given		Yes: All databases including sub-databases of umbrella databases	all	none	yes	no	yes	yes	yes
14	Effects of early, computerized brief interventions on risky alcohol use and risky cannabis use among young people	Smedslund, Geir; Wollscheid, Sabine; Fang, Lin; Nilsen, Wendy; Steiro, Asbjørn; Larun, Lillebeth	2017	4	10.4073/csr.2017.6	https://onlinelibrary.wiley.com/doi/full/10.4073/csr.2017.6	Social Welfare	no	NA	2016	4	3.2.1 Electronic searches. We performed electronic searches of bibliographic databases, as well as on open websites and in the grey literature….We had no publication, geographic, or language restrictions. See Appendix 1 for details about the search strategies. The following sources were searched (latest searches were in April 2016): Bibliographic databases. MEDLINE (1946 to 2016). PsycINFO (1806 …	yes	We searched for ongoing studies in ClinicalTrials.gov and contacted experts in the fields to identify unpublished reports, on-going studies and studies that were not retrieved in the bibliographic search. We also examined the reference lists of included studies and relevant systematic reviews in the field.; We performed electronic searches of bibliographic databases, as well as on open websites a…	no	yes	yes	yes	no	no	none	Global (no specific region)	yes	SveMed+	yes	no	no	no		no		no	no	NA	no	NA	yes	no	no	Specific dates of each search given		Yes: All databases including sub-databases of umbrella databases	all	all	yes	yes	yes	yes	yes
15	Mindfulness-based interventions for improving cognition, academic achievement, behavior, and socioemotional functioning of primary and secondary school students	Maynard, Brandy R.; Solis, Michael R.; Miller, Veronica L.; Brendel, Kristen E.	2017	3	10.4073/CSR.2017.5	https://onlinelibrary.wiley.com/doi/abs/10.4073/CSR.2017.5	Education;Social Welfare	no	NA	2012	5	We attempted to identify and retrieve both published and unpublished studies through a comprehensive search that included multiple electronic databases, research registers, grey literature sources, and reference lists of reviews and relevant studies.; "3.2.1. 3.2.1 Electronic searches. We included all studies that met the inclusion criteria outlined above. We attempted to identify and retrieve bo…	yes	We attempted to identify and retrieve both published and unpublished studies through a comprehensive search that included multiple electronic databases, research registers, grey literature sources, and reference lists of reviews and relevant studies…. Research Registers and Websites. a . Cochrane Collaboration Library. b . Database of Abstracts of Reviews of Effectiveness. c . National Technical …	yes	yes	unclear	no	yes	yes	some	Global (no specific region)	yes	Australian Education Index, British Education Index, Canadian Business & Current Affairs (CBCA) Education.	yes	no	no	no		no		yes	no	NA	yes	not specified	yes	no	no	General date range of searches given		Partially with some umbrella databases given with no detail	all	none	yes	yes	yes	no	yes
16	12-step programs for reducing illicit drug use	Bøg, Martin; Filges, Trine; Brännström, Lars; Jørgensen, Anne-Marie Klint; Fredrikksson, Maja Karrman	2017	2	10.4073/csr.2017.2	https://onlinelibrary.wiley.com/doi/full/10.4073/csr.2017.2	Social Welfare	no	NA	2016	9	Relevant studies were identified through electronic searches of bibliographic databases, government policy databanks and internet search engines. No date or language restrictions were applied to the searches. All databases where searched in the original search in January 2010. Access to some databases has changed throughout the four updated searches to this review. The date of the last search was…	yes	The search strategy for the grey literature search was based on the search string for the electronic database search. Due to the limited search capacity on grey literature information resources, web pages and search engines, a shortened search string was used. An example of the search strategies used to identify grey literature and google searches can be found in section 9.1. The most recent sear…	no	yes	yes	no	yes	yes	all	Global (no specific region)	yes	BIBSYS, Bibliotek.dk, DiVA (Digitale vetenskapeliga arkivet), LIBRIS, SweMed+, Artikelsök	yes	yes	no	no		yes		yes	yes	January 2010 to September 2013 and finally from August 2015 to September 2017	no	NA	yes	no	no	Specific dates of each search given	Month and year that search was run is given for each database plus an exact date for updated searches	Yes: All databases including sub-databases of umbrella databases	all	none	yes	yes	yes	yes	yes
17	The relationship between teacher qualification and the quality of the early childhood education and care environment	Manning, Matthew; Garvis, Susanne; Fleming, Christopher; Wong, Gabriel T. W.	2017	1	10.4073/csr.2017.1	https://onlinelibrary.wiley.com/doi/abs/10.4073/csr.2017.1	Education	no	NA	2015	1	We searched a number of electronic databases covering the years 1980 to 2014. Compound terms (e.g., teacher qualification; staff education) were considered as a single term and entered into searches in quotes (i.e., “teacher qualification”). These databases include: Academic SearchPremier; CBCA-Education; Cochrane Controlled Trial Register; Database of Abstracts of Reviews of Effectiveness (DARE)…	yes	Further, it is also important to locate grey literature or material that is not formally published (e.g., working papers, unpublished dissertations, and reports including government, non-government and technical reports etc.). Websites of any relevant government, research institutes and early childhood associations were searched for published and unpublished studies. Some relevant websites includ…	no	yes	yes	no	yes	yes	some	Global (no specific region)	yes	CBCA-Education	yes	no	no	no		no		yes	yes	1980-2014	no	NA	yes	yes	no	No dates given		Yes: All databases including sub-databases of umbrella databases	none	none	no	no	yes	no	no
18	Factors associated with youth gang membership in low- and middle-income countries: a systematic review	Higginson, Angela; Benier, Kathryn; Shenderovich, Yulia; Bedford, Laura; Mazerolle, Lorraine; Murray, Joseph	2018	11	10.4073/csr.2018.12	https://onlinelibrary.wiley.com/doi/abs/10.4073/csr.2018.12	Crime and Justice;International Development	no	NA	2013	9	We searched a wide range of electronic academic databases, international organisation databases, the websites of NGOs and other organisations. All locations were searched electronically. The searches were conducted in August and September 2013. The search locations are listed in Table 3. [databases listed in 2 tables, mixed in with grey lit and other sources]: African Index Medicus (WHO) Afrolib …	yes	We searched a wide range of electronic academic databases, international organisation databases, the websites of NGOs and other organisations. All locations were searched electronically. The searches were conducted in August and September 2013. The search locations are listed in Table 3. Table 4 shows the locations searched in languages other than English. Due to the nature of database interfaces…	unclear	yes	no	no	yes	yes	some	LMICs	yes	Table 4: Search locations used in the non-English language systematic search CNKI, LILACs, AfroLib, SciELO African Index Medicus (WHO) Afrolib (WHO) China National Knowledge Infrastructure (CNKI) Chongqinq VIP Information Company (CQVIP) Index Medicus for the Eastern Mediterranean Region LILACS (Note: included Spanish and Portuguese search terms) Russian Academy of Sciences Bibliographies (EBSCOH…	yes	yes	no	no		no		yes	yes	not specified	no	NA	yes	yes	no	General date range of searches given		Partially with some umbrella databases given with no detail	all	some	yes	yes	yes	yes	yes
19	Small class sizes for improving student achievement in primary and secondary schools: a systematic review	Filges, Trine; Sonne‐Schmidt, Christoffer Scavenius; Nielsen, Bjørn Christian Viinholt	2018	10	10.4073/csr.2018.10	https://onlinelibrary.wiley.com/doi/abs/10.4073/csr.2018.10	Education	no	NA	2017	2	The original electronic searches for this review were performed in 2015. Those searches covered content from 1980-2015. In February 2017 the searches were updated to cover content from 2015- 2017. The 2017 update had a minor change in the searched electronic resources. These changes are described below. Following electronic databases were searched: ERIC (EBSCO-host) - searched from 1980-2017 SocI…	yes	We searched specific electronic repositories for additional grey literature: What Works Clearinghouse – U.S. Department of Education - searched from 1980-2017 EDU.au.dk – Danish Clearinghouse for Education - searched from 1980-2017 European Educational Research Association - searched from 1980-2017 American Education Research Association - searched from 1980-2017 Social Science Research Network -…	no	yes	no	no	yes	yes	none	Global (no specific region)	no		yes	yes	no	no		no		yes	yes	2014-2015	no	NA	no	no	no	Specific dates of each search given		Yes: All databases including sub-databases of umbrella databases	all	none	yes	no	no	no	yes
20	Recovery schools for improving behavioral and academic outcomes among students in recovery from substance use disorders: a systematic review	Hennessy, Emily A.; Tanner‐Smith, Emily E.; Finch, Andrew J.; Sathe, Nila; Kugley, Shannon	2018	10	10.4073/csr.2018.9	https://onlinelibrary.wiley.com/doi/abs/10.4073/csr.2018.9	Education;Social Welfare	no	NA	2018	9	We searched the following 11 electronic databases (hosts): Cochrane Central Register of Controlled Trials (CENTRAL), Cochrane Database of Abstracts of Reviews of Effects (DARE), Education Resources Information Center (ERIC, via ProQuest), Education Database (via ProQuest), International Bibliography of the Social Sciences (IBSS, via ProQuest), PsycINFO (via ProQuest), PsycARTICLES (via ProQuest),…	yes	The following 11 websites were also searched for grey literature sources: Alcohol Studies Database (http://www2.scc.rutgers.edu/alcohol_studies/alcohol/), Association of Recovery in Higher Education (http://collegiaterecovery.org), Association of Recovery Schools (https://recoveryschools.org), Drug & Alcohol Findings Project (http://findings.org.uk/index.php?s=eb), International Clinical Trials R…	no	yes	yes	yes	yes	yes	all	Global (no specific region)	no		no	yes	no	no		no		yes	yes	not specified	no	NA	yes	yes	no	General date range of searches given		Partially with some umbrella databases given with no detail	some	none	yes	no	yes	no	yes
21	Do evidence summaries increase health policy-makers' use of evidence from systematic reviews? A systematic review	Petkovic, Jennifer; Welch, Vivian; Jacob, Marie Helena; Yoganathan, Manosila; Ayala, Ana Patricia; Cunningham, Heather; Tugwell, Peter	2018	9	10.4073/csr.2018.8	https://onlinelibrary.wiley.com/doi/abs/10.4073/csr.2018.8	Knowledge Translation and Implementation	no	NA	2016	6	This search included the following databases: Medline, EMBASE, CINAHL, Cochrane Central Register of Controlled Trials. We expanded the Perrier search by including additional databases, as suggested by John Eyres, of the International Initiative for Impact Evaluation (3ie) and the Campbell International Development Review Group. These included Global Health Library (from WHO), Popline, Africa-wide…	yes	We identified and searched websites of research groups and organizations which produce evidence summaries building on the list of organizations identified by Adam et al. (Adam et al., 2014). We searched for unpublished studies evaluating the effectiveness of the systematic review derivatives in increasing policymakers' understanding (e.g. Health Systems Evidence, the Canadian Agency For Drugs And…	yes	no	yes	no	yes	yes	all	Global (no specific region)	no		yes	no	no	no	[one data extractor listed Epistemonikos]	no		no	no	NA	no	NA	no	NA	no	General date range of searches given	One search has the exact date in the appendix. In the Methods text, the range is given.	Yes: All databases including sub-databases of umbrella databases	some	some	yes	yes	yes	yes	yes
22	What are the effects of Teach For America on Math, English Language Arts, and Science outcomes of K–12 students in the USA?	Turner, Herbert; Ncube, Mackson; Turner, Annette; Boruch, Robert; Ibekwe, Nneka	2018	6	10.4073/csr.2018.7	https://onlinelibrary.wiley.com/doi/abs/10.4073/csr.2018.7	Education	no	NA	2015	1	The goal of the literature search, consistent with the Campbell Information Retrieval Policy Brief, was to identify all eligible studies on the effectiveness of TFA that are formally published (peer-reviewed literature) and informally published (grey literature). This involved developing search strategies that were efficient—that is, retrieving relevant studies while screening out irrelevant stud…	yes	(2) searching the grey literature, where studies are published informally, (3) soliciting a random sample of previous authors of TFA studies, and (4) manually scanning the Table of Contents of the 2014 and 2015 issues of journals where TFA effectiveness studies were published previously. ; To identify studies published informally, we conducted a five-step grey literature search process by searchi…	yes	yes	yes	no	yes	yes	none	US only	no		yes	no	no	no		yes		yes	yes	2014-Feb 2016	no	NA	yes	yes	no	No dates given		Yes: All databases including sub-databases of umbrella databases	all	none	yes	yes	yes	no	yes
23	Police-initiated diversion for youth to prevent future delinquent behavior: a systematic review	Wilson, David B.; Brennan, Iain; Olaghere, Ajima	2018	6	10.4073/csr.2018.5	https://onlinelibrary.wiley.com/doi/abs/10.4073/csr.2018.5	Crime and Justice	no	NA	2017	1	Four categories of key words were developed for this search. The first category lists key terms and synonyms related to youth and their social status. The second category of key terms are related to pre-court cautioning practices and schemes. The third and fourth categories address the methodology and the measured study outcomes, respectively. Zotero, a reference management software program was u…	yes	This search strategy was applied to the following databases and websites, which cover both the easily accessible sources as well as the grey literature.	no	yes	no	no	yes	yes	none	Global (no specific region)	yes	Australian Institute of Criminology, Australian Criminology Database via Informit, Ministry of Justice	yes	yes	no	no		no		no	no	NA	no	NA	yes	yes	no	Specific dates of each search given		Partially with some umbrella databases given with no detail	some	none	yes	yes	yes	no	yes
24	Deployment of personnel to military operations: impact on mental health and social functioning	Bøg, Martin; Filges, Trine; Jørgensen, Anne Marie Klint	2018	6	10.4073/csr.2018.7	https://onlinelibrary.wiley.com/doi/abs/10.4073/csr.2018.7	Education;Social Welfare	no	NA	2017	12	Relevant studies were identified through electronic searches of bibliographic databases, government policy databanks and internet search engines. No language or date restrictions were applied to the searches (although studies focusing on deployments prior to 1989 were not included). The following international bibliographic databases were searched: Academic Search Elite (EBSCO platform) - Searche…	yes	OpenGrey was used to search for European grey literature (http://opengrey.eu/). Australian Centre for Posttraumatic Mental Health was used to search for Australian grey literature (www.acpmh.unimelb.edu.au/). Likewise we used Rand for US grey literature (www.rand.org) and US Department of Defense (www.dod.gov) and Walter Reed Army Institute of research (http://wrair-www.army.mil/) for relevant US…	no	no	unclear	no	yes	yes	none	Global (no specific region)	yes	NORDIC bibliographic databases: BIBSYS, LIBRIS, Bibliotek.dk	yes	no	no	no		no		no	no	NA	no	NA	no	NA	no	General date range of searches given		Yes: All databases including sub-databases of umbrella databases	some	none	yes	yes	yes	yes	yes
25	Agricultural input subsidies for improving productivity, farm income, consumer welfare and wider growth in low- and lower-middle-income countries: a systematic review	Hemming, David J.; Chirwa, Ephraim W.; Dorward, Andrew; Ruffhead, Holly J.; Hill, Rachel; Osborn, Janice; Langer, Laurenz; Harman, Luke; Asaoka, Hiro; Coffey, Chris; Phillips, Daniel	2018	5	10.4073/csr.2018.4	https://onlinelibrary.wiley.com/doi/abs/10.4073/csr.2018.4	International Development	no	NA	2013	12	We devised a search string to capture relevant papers with the help of a search specialist (see Appendix 1 for the full search string). The search string was used to search a range of databases, selected for their known strength in covering the agricultural economics literature. It also drew on appropriate CAB Thesaurus terms for CAB Abstracts, plus relevant non-thesaurus identifier terms for fre…	yes	We devised a search string to capture relevant papers with the help of a search specialist (see Appendix 1 for the full search string). The search string was used to search a range of databases, selected for their known strength in covering the agricultural economics literature. It also drew on appropriate CAB Thesaurus terms for CAB Abstracts, plus relevant non-thesaurus identifier terms for fre…	no	yes	no	no	yes	yes	some	LMICs	yes	Africa Wide	yes	yes	no	no	N/A	yes	N/A	yes	yes	NA	no	NA	yes	no	no	General date range of searches given	N/A	Yes: All databases including sub-databases of umbrella databases	all	none	yes	no	yes	unclear	yes
26	Reducing unemployment benefit duration to increase job finding rates: a systematic review	Filges, Trine; Jonassen, Anders Bruun; Jørgensen, Anne-Marie Klint	2018	2	10.4073/csr.2018.2	https://onlinelibrary.wiley.com/doi/abs/10.4073/csr.2018.2	Social Welfare	yes	yes	2016	12	Identification of studies were based on updated searches from an earlier similar Campbell review (Filges et al., 2013). The first part of the search period (from 1985 to March 2011) was covered by re-examining results of the searches for that review, where an identical search strategy was used. The search documentation described in 3.3.1-3.3.5 cover the two updates from 2011-2015 and from 2015-20…	yes	Searching for unpublished/grey literature was performed by searching governmental repositories, evidence-based practice repositories (such as clearinghouses) and internet search engines. The search strategy for the grey literature search was based on the search string for the electronic database search. Due to the limited search capacity on grey literature information resources, web pages and sea…	no	yes	no	no	yes	yes	all	Global (no specific region)	no		yes	yes	no	no		no		yes	yes	2011-2015 and the available issues of 2016 up to March:	no	NA	no	NA	no	Specific dates of each search given		Yes: All databases including sub-databases of umbrella databases	all	none	yes	yes	yes	yes	yes
27	Effectiveness of interventions to reduce homelessness: a systematic review and meta-analysis	Munthe‐Kaas, Heather Menzies; Berg, Rigmor C.; Blaasvær, Nora	2018	2	10.4073/csr.2018.4	https://onlinelibrary.wiley.com/doi/abs/10.4073/csr.2018.4	Social Welfare	no	NA	2016	1	We systematically searched for literature in the following databases. Unless otherwise noted, the databases were searched in 2016, 2014, and 2010. Any databases that were not searched in 2016 and 2014 is due to lack of access. There were no limitations on the search with respect to date of publication (i.e. the databases were searched for their entirety since indexing began). PsycINFO ASSIA (2014…	yes	In addition, we conducted a search for grey literature through Google and Google Scholar and reference lists of identified and included studies using terms related to homelessness and housing. This search for grey literature was conducted in English, Norwegian, Swedish and Danish.	no	no	yes	no	no	no	NA	Global (no specific region)	no		no	yes	no	no		yes		no	no	NA	no	NA	no	NA	no	Specific dates of each search given		Yes: All databases including sub-databases of umbrella databases	all	none	yes	yes	yes	yes	yes
28	School-based interventions for reducing disciplinary school exclusion: a systematic review	Valdebenito, Sara; Eisner, Manuel; Farrington, David P.; Ttofi, Maria M.; Sutherland, Alex	2018	1	10.4073/csr.2018.1	https://onlinelibrary.wiley.com/doi/abs/10.4073/csr.2018.1	Crime and Justice;Education	no	NA	2015	12	Australian Education Index (AEI) British Education Index (BEI) The Campbell Collaboration Social, Psychological, Educational and Criminological Trials Register (C2-SPECTR) CBCA Education (Canada) Criminal Justice Abstracts Cochrane Central Register of Controlled Trials (CENTRAL) Database of Abstracts of Reviews of Effects (DARE) Dissertation Abstracts Educational Resources Information Centre (ERI…	yes	BMJ controlled trials ClinicalTrial.gov Google Google Scholar Institute of Education Sciences - What Works Clearinghouse The National Dropout Prevention Centre/Network The Netherlands National Trial Register (NTR) Open Grey Scientific Electronic Library Online (SciELO). Electronic database collecting scientific production from developing countries (Spanish and Portuguese) World Health Organisatio…	no	yes	yes	yes	no	yes	none	Global (no specific region)	yes	Australian Ed Index, British Ed Index, CBCA Education	yes	yes	no	no		yes		no	no	NA	no	NA	yes	no	no	Specific dates of each search given		Partially with some umbrella databases given with no detail	some	none	yes	yes	no	no	yes
29	Effects of bystander programs on the prevention of sexual assault among adolescents and college students: A systematic review	Kettrey, Heather Hensman; Marx, Robert A.; Tanner‐Smith, Emily E.	2019	7	10.4073/csr.2019.2	https://onlinelibrary.wiley.com/doi/abs/10.4073/csr.2019.2	Crime and Justice	no	NA	2017	6	We identified candidate studies through searches of electronic databases, relevant academic journals, and grey literature sources. The prevention of sexual assault among college students and adolescents is a topic that spans multiple disciplines (e.g., sociology, psychology, education, and public health). Thus, we searched a variety of databases that are relevant to these fields. Search terms var…	yes	We also conducted grey literature searches to identify unpublished studies that met inclusion criteria. This included searching electronic databases that catalog dissertations and theses, searching conference proceedings, and searching websites with content relevant to sexual assault and/or violence against women. We specifically searched the following grey literature sources in October 2016 and …	yes	yes	yes	yes	yes	yes	all	Global (no specific region)	no		yes	no	no	no		no		yes	yes	not specified	yes	not specified	yes	no	no	General date range of searches given		Yes: All databases including sub-databases of umbrella databases	some	none	yes	no	yes	no	no
30	Cognitive-behavioural treatment for amphetamine-type stimulants (ATS)-use disorders	Harada, Takayuki; Tsutomi, Hiroshi; Mori, Rintaro; Wilson, David B.	2019	7	10.1002/cl2.1027	https://onlinelibrary.wiley.com/doi/abs/10.1002/cl2.1027	Crime and Justice	no	NA	2018	7	The Cochrane Drugs and Alcohol Group Information Specialist conducted systematic searches in the following databases for RCTs and controlled clinical trials without language, publication year or publication status restrictions. • Cochrane Drugs and Alcohol Group Specialised Register (searched 2 July 2018) using the search strategy in Appendix 1; • Cochrane Central Register of Controlled Trials (C…	yes	We searched the following trials registries on 2 July 2018: • ClinicalTrials.gov (www.clinicaltrials.gov); • World Health Organization (WHO) International Clinical Trials Registry Platform (ICTRP) (apps.who.int/trialsearch/).	no	no	yes	yes	no	no	all	Global (no specific region)	no		no	no	no	no		no		no	no	NA	no	NA	yes	yes	no	Specific dates of each search given		Partially with some umbrella databases given with no detail	some	some	yes	yes	yes	yes	yes
31	Individualized funding interventions to improve health and social care outcomes for people with a disability: A mixed-methods systematic review	Fleming, Pádraic; McGilloway, Sinead; Hernon, Marian; Furlong, Mairead; O'Doherty, Siobhain; Keogh, Fiona; Stainton, Tim	2019	7	10.4073/csr.2019.3	https://onlinelibrary.wiley.com/doi/abs/10.4073/csr.2019.3	Disability	no	NA	2016	12	A selection of electronic search databases relevant to the area of study was searched. Where available, database thesauri were used to identify database specific terms for inclusion. These terms were ‘exploded’ to encompass all narrower terms when appropriate to do so. These terms also helped in the identification and inclusion of all possible synonyms. In addition to these database specific term…	yes	An international list of grey literature databases published by the Campbell Collaboration (Hammerstrøm et al., 2009) was consulted in the first instance. A US electronic database, run by The New York Academy of Medicine and dedicated to specifically searching grey literature in public health, was also employed (www.greylit.org). Opengrey.eu was used to search grey literature in Europe. Other int…	yes	yes	no	no	no	no	some	Global (no specific region)	yes	Australian Policy Online, VHL Regional Portal, NORART, Theses Canada	yes	yes	no	no		yes		yes	yes	Toward the end of the data retrieval process, the most recent issues of key journals (i.e., those that produced the most studies in the meta-analysis) were searched manually to capture any relevant work published since the searches were last run. Seven journals were searched including: (a) British Journal of Social Work; (b) Disability and Society; (c) Health and Social Care in the Community; (d)…	yes	not specified	yes	yes	no	General date range of searches given		Yes: All databases including sub-databases of umbrella databases	none	none	yes	yes	yes	yes	yes
32	Twenty-first century adaptive teaching and individualized learning operationalized as specific blends of student-centered instructional events: A systematic review and meta-analysis	Bernard, Robert M.; Borokhovski, Eugene; Schmid, Richard F.; Waddington, David I.; Pickup, David I.	2019	7	10.1002/cl2.1017	https://onlinelibrary.wiley.com/doi/abs/10.1002/cl2.1017	Education	no	NA	2017	12	Following the Guidelines of the Campbell Collaboration (Kugley et al., 2017), in order to retrieve a broad base of studies to review we started by having an experienced Information Specialist search across an array of bibliographic databases, both in the subject area and in related disciplines. The following databases were searched for relevant publications: ABI/Inform Global (ProQuest), Academic…	yes	Database searching was supplemented by using the Google search engine to locate additional articles, but principally grey literature (research reports, conference papers, theses, and research published outside conventional journals). Finally, an in-house database of empirical studies of teaching methods, assembled by the research team from previous research reviews, was searched and produced an a…	unclear	yes	no	no	no	no	NA	Global (no specific region)	yes	CBCA Education	no	no	no	no		yes		no	no	NA	no	NA	no	NA	no	No dates given		Partially with some umbrella databases given with no detail	all	none	yes	no	yes	yes	yes
33	Effects of trauma-informed approaches in schools: A systematic review	Maynard, Brandy R.; Farina, Anne; Dell, Nathaniel A.; Kelly, Michael S.	2019	7	10.1002/cl2.1018	https://onlinelibrary.wiley.com/doi/abs/10.1002/cl2.1018	Education	no	NA	2017	9	We conducted a search for published and unpublished studies using a comprehensive search that included multiple electronic databases, research registers, grey literature sources, and reference lists of prior reviews and relevant studies, and contacts with authors and researchers in the field of trauma and school‐based intervention research. 5.2.1 | Electronic databases a. Academic Search Complete…	yes	5.2.3 Research registers and websites Cochrane Collaboration Library Database of Abstracts of Reviews of Effectiveness National Technical Information Service System for Information on grey Literature Evidence for Policy Practice Information and Coordinating Center (EPPI-Center) 5.2.4 grey literature sources Social Science Research Network Conference abstracts and proceedings will be reviewed to i…	yes	yes	unclear	no	yes	yes	some	Global (no specific region)	no		yes	no	no	no		no		yes	no	NA	yes	NA	yes	yes	no	Specific dates of each search given		Yes: All databases including sub-databases of umbrella databases	none	none	yes	yes	yes	no	no
34	Citizen engagement in public services in low- and middle-income countries: A mixed-methods systematic review of participation, inclusion, transparency and accountability (PITA) initiatives	Waddington, Hugh; Sonnenfeld, Ada; Finetti, Juliette; Gaarder, Marie; John, Denny; Stevenson, Jennifer	2019	8	10.1002/cl2.1025	https://onlinelibrary.wiley.com/doi/abs/10.1002/cl2.1025	International Development	no	NA	2018	3	CAB Global Health (Ovid): http://www.ovid.com/site/catalog/databases/30.jsp; Authors developed the systematic search strategy in consultation with an information specialist (John Eyers) to cover comprehensively the published and unpublished literature, following systematic search guidelines in Kugley et al. (2017). The review also drew upon, and expanded, the search terms used in the evidence map…	yes	Authors searched the following specialist organisational databases between 5 and 20 March 20182: CARE International: http://www.careevaluations.org/ Catholic Relief Services: https://www.crs.org/our-work-overseas/research-publications Centre for Public Impact: https://www.centreforpublicimpact.org/observatory/ Chemonics International: https://www.chemonics.com/technical-areas/democracy-and-govern…	no	no	no	no	yes	yes	all	LMICs	no	N/A	yes	yes	no	no	N/A	yes	N/A	no	no	NA	no	NA	yes	yes	no	Specific dates of each search given	N/A	Yes: All databases including sub-databases of umbrella databases	all	some	yes	yes	yes	yes	yes
35	Within study comparisons and risk of bias in international development: Systematic review and critical appraisal	Villar, Paul Fenton; Waddington, Hugh	2019	7	10.1002/cl2.1027	https://onlinelibrary.wiley.com/doi/abs/10.1002/cl2.1027	Methods	no	NA	2017	7	Electronic searches: with the assistance of an information specialist, we searched the Research Papers in Economics (RePEc) database via EBSCO using the following search string; In order to identify internal replication studies, in this review, we first use a combination of conventional methods; searching electronic academic databases and the bibliographies of identified studies and literature re…	no	Institutional website repository searches: we extended our search strategy using findings from a unique project extending nearly 5 years of systematic searching, screening and indexing of impact evaluation across the field of international development. Further described by Cameron et al. (2016) and Sabet and Brown (2018), the 3ie Impact Evaluation Repository provides an index more than 4,000 impa…	no	no	no	no	no	yes	none	LMICs	no	N/A	no	no	no	no	N/A	no	N/A	no	no	They call their search of Mathematica's website a hand-search	no	NA	no	NA	no	General date range of searches given	Reported in results rather than Methods. Month/date only. RePeC and citation searching in Aug/Sept 2016, 3iE July 2017	Yes: All databases including sub-databases of umbrella databases	all	none	yes	yes	yes	no	yes
36	Disorder policing to reduce crime: A systematic review	Braga, Anthony A.; Welsh, Brandon C.; Schnell, Cory	2019	9	10.1002/cl2.1051	https://onlinelibrary.wiley.com/doi/abs/10.1002/cl2.1051	Crime and Justice	no	NA	2012	12	First, a keyword search was performed on an array of online abstract databases (see lists of keywords and databases below). Criminal Justice Periodical Index Sociological Abstracts Social Science Abstracts (SocialSciAbs) Social Science Citation Index Arts and Humanities Search (AHSearch) Criminal Justice Abstracts National Criminal Justice Reference Service (NCJRS) Abstracts Educational Resources…	yes	[CINCH data search listed as one of the databases searched] ...searches were carried out of policing literature available on governmental and nonprofit organization web pages. Seventh, keyword searches of grey literature databases (e.g., Gottfredson Library criminal justice grey literature database at Rutgers School of Criminal Justice maintained by Phyllis Schultze; the System for Grey Literatur…	yes	yes	no	yes	yes	yes	none	Global (no specific region)	yes	US-specific - GPO Monthly	yes	yes	no	no		yes		yes	yes	not specified	yes	not specified	yes	yes	no	General date range of searches given		Yes: All databases including sub-databases of umbrella databases	none	none	no	no	unclear	no	no
37	Focused deterrence strategies effects on crime: A systematic review	Braga, A; Weisburd, D; Turchan, B	2019	9	10.1002/cl2.1051	https://onlinelibrary.wiley.com/doi/full/10.1002/cl2.1051	Crime and Justice	yes	yes	2015	10	Several strategies were used to perform an exhaustive search for literature fitting the eligibility criteria. First, a keyword search was performed on 15 online abstract databases. Second, we reviewed the bibliographies of past narrative and empirical reviews of the literature on the effectiveness of focused deterrence programs (Braga, 2012; Kennedy, 2008; National Research Council, 2004, 2005). …	yes	[Grey literature searching wasn't described separately from bibliographic database searching, but the authors did discuss grey literature later in the article.] Several strategies were used to perform an exhaustive search for literature fitting the eligibility criteria. First, a keyword search was performed on 15 online abstract databases...Finally, we consulted with an information retrieval spec…	no	yes	no	yes	yes	no	none	Global (no specific region)	yes	Informit (Australia)	yes	yes	no	no		no		yes	yes	Hand searches covered 1979–2015.	no	NA	yes	yes	no	General date range of searches given		Partially with some umbrella databases given with no detail	some	none	no	no	unclear	no	no
38	The promotion of well-being among children exposed to intimate partner violence: A systematic review of interventions	Latzman, Natasha E.; Casanueva, Cecilia; Brinton, Julia; Forman‐Hoffman, Valerie L.	2019	9	10.1002/cl2.1049	https://onlinelibrary.wiley.com/doi/abs/10.1002/cl2.1049	Crime and Justice;Social Welfare	no	NA	2018	4	Keywords derived from the study's inclusion criteria were combined using Boolean operators and used to identify potentially relevant studies (see below). The search strategy was applied to the following electronic databases, without restrictions on publication date: PubMed (Medline), PsycINFO, PsycARTICLES, Psychology and Behavioral Sciences Collection, Cumulative Index to Nursing and Allied Heal…	yes	In addition, Google and Google Scholar were used to identify literature not formally published in sources such as books or journal articles (i.e., grey literature) using a combination of keywords and outcomes of interest.	no	yes	no	no	no	no	NA	Global (no specific region)	no		no	yes	no	no		yes		no	no	NA	no	NA	no	NA	no	No dates given		Yes: All databases including sub-databases of umbrella databases	none	none	no	no	yes	no	no
40	Incentives for climate mitigation in the land use sector—theeffects of payment for environmental services onenvironmental and socioeconomic outcomes in low‐andmiddle‐income countries: A mixed‐methods systematicreview	Snilsveit, Birte; Stevenson, Jennifer; Langer, Laurenz; Tannous, Natalie; Ravat, Zafeer; Nduku, Promise; Polanin, Joshua; Shemilt, Ian; Eyers, John; Ferraro, Paul J.	2019	9	10.1002/cl2.1045	https://onlinelibrary.wiley.com/doi/abs/10.1002/cl2.1045	International Development	no	NA	2017	9	We implemented a systematic and comprehensive search strategy,developed in consultation with an information specialist, followingthe Campbell Collaborations’guidelines to systematic searching. Wesearched a range of databases and websites, including generalsources of social science literature as well as sources specific toclimate change, forestry, agriculture and impact evaluation. Wecomplemented …	yes	We searched a range of databases and websites, including general sources of social science literature as well as sources specific to climate change, forestry, agriculture and impact evaluation. To reduce the potential for publication bias, this included both academic databases as well a range of specialist organisational websites and repositories of impact evaluations in international development…	no	no	no	no	yes	yes	all	LMICs	no		yes	no	no	no		no		no	no	NA	no	NA	yes	no	no	Specific dates of each search given		Yes: All databases including sub-databases of umbrella databases	all	some	yes	yes	yes	no	yes
41	Mass deworming for soil-transmitted helminths and schistosomiasis among pregnant women: A systematic review and individual participant data meta-analysis	Salam, R. A.; Cousens, S.; Welch, V.; Gaffey, M.; Middleton, P.; Makrides, M.; Arora, P.; Bhutta, Z. A.	2019	9	10.1002/cl2.1052	https://onlinelibrary.wiley.com/doi/full/10.1002/cl2.1052	International Development	no	NA	2018	3	We conducted the search in the following databases till 21 March 2018: MEDLINE, CINAHL, LILACS, EMBASE, the Cochrane Library, Internet Documents in Economics Access Service (IDEAS), Google Scholar, Web of Sciences, Social Services Abstracts, WHO Global Health Library, Global Health CABI and CAB Abstracts.	yes	We also searched grey literature in OpenGrey and websites of relevant organisations such as the World Bank, World Food Program and International Food Policy Research Institute....We also searched for trials registered with ClinicalTrials.gov and the WHO International Clinical Trials Registry Platform (http://www.who.int/trialsearch/).	no	no	unclear	yes	yes	yes	none	Global (no specific region)	yes	LILACS, WHO Global Health Library, Global Health CABI	no	yes	no	no	WHO Global Health Library	no		no	no	NA	no	NA	yes	yes	no	Specific dates of each search given	A specific date is mentioned as applying to all searches; Authors state that no date restrictions were applied, but years of coverage of the databases aren't provided, so it's unclear how far back the coverage goes. "We conducted the search in the following databases till 21 March 2018: MEDLINE, CINAHL, LILACS, EMBASE, the Cochrane Library, Internet Documents in Economics Access Service (IDEAS), …	Partially with some umbrella databases given with no detail	some	none	yes	no	yes	yes	yes
42	Single-track year-round education for improving academic achievement in U.S. K-12 schools: Results of a meta-analysis	Fitzpatrick, Dan; Burns, Jason	2019	9	10.1002/cl2.1053	https://onlinelibrary.wiley.com/doi/abs/10.1002/cl2.1053	Education	no	NA	2017	8	4.2.1 Electronic searches. Our general/starting-point search terms for this meta-analysis include those used by Cooper et al. (2003), augmented by terms used in pertinent research published after that meta-analysis. The basic form of the search terms is: “year-round school*” or “year-round education” or (school AND (“alternative calendar” or “modified calendar” or “balanced calendar”) or (“year-r…	yes	Finally, we conducted searches or reviewed the titles of all reports (depending on number of reports and available search interface on individual, e.g., corporate, websites) to identify additional grey literature from pertinent websites. Those sites include the more than 50 (excluding higher education-specific resources) listed in the Campbell information retrieval guide (Hammerstrøm, Wade, & Jør…	no	yes	no	unclear	yes	yes	none	US only	no	The ProQuest description of the Policy File database says "in-depth coverage of U.S. domestic policy organizations" (although it covers content outside the U.S. also).	unclear	yes	no	no		yes		no	no	NA	no	NA	no	NA	no	Specific dates of each search given		Partially with some umbrella databases given with no detail	all	none	yes	yes	yes	yes	yes
43	Mass deworming for improving health and cognition of children in endemic helminth areas: A systematic review and individual participant data network meta-analysis	Welch, Vivian A.; Ghogomu, Elizabeth; Hossain, Alomgir; Riddle, Alison; Gaffey, Michelle; Arora, Paul; Dewidar, Omar; Salam, Rehana; Cousens, Simon; Black, Robert; Hollingsworth, T. Déirdre; Horton, Sue; Tugwell, Peter; Bundy, Donald; Castro, Mary Christine; Elliott, Alison; Friis, Henrik; Le, Huong T.; Liu, Chengfang; Rousham, Emily K.; Rohner, Fabian; King, Charles; Sartono, Erliyani; Supali, T…	2019	11	10.1002/cl2.1058	https://onlinelibrary.wiley.com/doi/abs/10.1002/cl2.1058	International Development	no	NA	2018	3	We searched in the following databases: MEDLINE, CINAHL, LILACS, Embase, the Cochrane Library, Econlit, Internet Documents in Economics Access Service (IDEAS), Public Affairs Information Service (PAIS), Social Services Abstracts, Global Health CABI and CAB Abstracts.	yes	We searched the System for Information on Grey Literature in Europe (SIGLE)-ended in 2005. We searched websites of relevant organisations such as the World Bank, World Food Program and International Food Policy Research Institute, as per the prior Campbell review	no	no	yes	yes	yes	yes	none	Global (no specific region)	yes	LILACS. Appendix also mentions AFROLIB, South African Medical Database	yes	no	no	no		no		no	no	NA	no	NA	yes	yes	no	Specific dates of each search given		Yes: All databases including sub-databases of umbrella databases	all	some	yes	yes	yes	yes	yes
44	The effect of linguistic comprehension instruction on generalized language and reading comprehension skills: A systematic review	Rogde, Kristin; Hagen, Åste M.; Melby‐Lervåg, Monica; Lervåg, Arne	2019	11	10.1002/cl2.1059	https://onlinelibrary.wiley.com/doi/abs/10.1002/cl2.1059	Education	no	NA	2018	10	Studies were identified by searching the following electronic databases: Eric (Ovid), Psych INFO (Ovid), ISI Web of Science, Proquest Digital Dissertations, Linguistics and Language Behavior Abstracts (LLBA), Scopus Science Direct, Bielefeld Academic Search Engine (BASE), Open Grey	yes	The search for literature also included specific search and screening of relevant hits on Google scholar (see Supporting Information 1). In addition, searches for grey literature included searches in relevant web-pages, leading to authors in the field who were contacted for unpublished or in-press manuscripts.	yes	yes	no	no	no	no	none	Global (no specific region)	no		yes	yes	no	no	Bielefeld Academic Search Engine (BASE)	no		yes	yes	not specified	no	NA	yes	yes	no	General date range of searches given		Yes: All databases including sub-databases of umbrella databases	all	none	yes	yes	yes	yes	yes
45	Effectiveness of continuing professional development training of welfare professionals on outcomes for children and young people: A systematic review	Filges, T; Torgerson, C; Gascoine, L; Dietrichson, J; Nielson, C; Viinholt, B	2019	11	10.1002/cl2.1060	https://onlinelibrary.wiley.com/doi/full/10.1002/cl2.1060	Social Welfare	no	NA	2018	12	5.2.1 Electronic searches. We conducted initial scoping searches in key databases (e.g., ERIC, PsycINFO, SocIndex, Web of Knowledge). We then developed search strategies in an iterative process and, once finalised, conducted all the systematic electronic searches in the following seven databases: ERIC (searched through EBSCO-host); PsycINFO (searched through EBSCO-host); SocIndex (searched throug…	yes	5.2.2.1 Grey literature search strategy. In order to identify relevant grey literature for the review (reports, academic theses, working papers, etc.) different strategies were utilised. We searched specific targeted relevant online repositories such as the Danish and U.S. Clearinghouses for educational research (https://ies.ed.gov/ncee/wwc/WhoWeAre). Furthermore, we searched general research rep…	no	no	no	no	yes	yes	some	Global (no specific region)	no		yes	yes	no	no		no		no	no	NA	no	NA	no	no	no	Specific dates of each search given		Yes: All databases including sub-databases of umbrella databases	all	all	yes	yes	yes	no	yes
46	The impact of care farms on quality of life, depression and anxiety among different population groups: A systematic review	Murray, Jenni; Wickramasekera, Nyantara; Elings, Marjolein; Bragg, Rachel; Brennan, Cathy; Richardson, Zoe; Wright, Judy; Llorente, Marina G.; Cade, Janet; Shickle, Darren; Tubeuf, Sandy; Elsey, Helen	2019	11	10.1002/cl2.1061	https://onlinelibrary.wiley.com/doi/abs/10.1002/cl2.1061	Social Welfare	no	NA	2017	7	Health, education, environmental, criminal justice and social science databases were searched to identify studies from a variety of disciplines. Care farms are seen as both a health and a social intervention, and so are likely to be reported in the literature relating to these disciplines. The selection of databases is extensive, offering a good international coverage of journals in attempt to id…	yes	In order to further limit publication bias and improve the generalisability of results, we searched databases of grey literature (including conferences, dissertations and reports) and websites likely to contain unpublished reports of studies on care farms. In November 2014, we searched care farming websites in English, Dutch, Spanish and Italian to identify grey literature.	yes	yes	no	yes	yes	yes	all	Global (no specific region)	yes	FRANCIS	yes	no	no	no		no	N/A	yes	yes	NJAS-Wageningen Journal of Life Sciences 2000-2015	yes	2005-2015	yes	yes	yes	General date range of searches given		Yes: All databases including sub-databases of umbrella databases	all	all	yes	no	yes	yes	yes
47	Financial education for HIV-vulnerable youth, orphans, and vulnerable children: A systematic review of outcome evidence	Lee, Nanci; Stücklin, Sabrina Beeler; Rodriguez, Patricia Lopez; Faris, Meryem El Alaoui; Mukaka, Ida	2020	2	10.1002/cl2.1071	https://onlinelibrary.wiley.com/doi/abs/10.1002/cl2.1071	International Development	no	NA	2017	1	A diverse team4 searched PubMed, EconLit, Cochrane Library, three other economic and health‐related databases5 and 24 grey literature sites6 for relevant studies in English, French, Spanish, and Arabic published between 1990 and 2016.7 See Figure 1 for The Detailed Search Process. (5Web of Science, Cochrane Library, EconLit, Popline, PubMed, Economia y Negocios.) Key search words included: financ…	yes	A diverse team4 searched PubMed, EconLit, Cochrane Library, three other economic and health‐related databases5 and 24 grey literature sites6 for relevant studies in English, French, Spanish, and Arabic published between 1990 and 2016.7 See Figure 1 for The Detailed Search Process. (6Aflatoun, Global Partnership for Financial Inclusion and Alliance for Financial Inclusion (AFI), 3ie, MEDA, MasterC…	no	no	no	no	yes	yes	none	LMICs	yes	Economia y Negocios	yes	yes	no	no		no		no	no	NA	no	NA	no	NA	no	No dates given		Partially with some umbrella databases given with no detail	none	none	yes	yes	no	yes	no
48	What works to improve early grade literacy in Latin America and the Caribbean? A systematic review and meta-analysis	Stone, Rebecca; Hoop, Thomas de; Coombes, Andrea; Nakamura, Pooja	2019	12	10.1002/cl2.1067	https://onlinelibrary.wiley.com/doi/abs/10.1002/cl2.1067	International Development	no	NA	2016	2	To develop and refine the search strategy, we relied on our PICO criteria and consultations with other researchers, librarians, computer scientists, and content experts. Through this process, we selected the most relevant databases for our review. The primary requirement for selected databases—ability to search the full database—is critical to ensure that the selection process was impartial. For …	yes	To ensure we captured all of the relevant and applicable literature in the region, we reviewed the bibliographies of accepted articles and reports to identify relevant and high-quality studies that might fit our criteria. We then searched for these studies and applied our inclusion criteria to them. The research team compiled a list of 43 EGL experts—particularly those from the wider LAC region—a…	no	yes	no	no	yes	yes	none	Latin America and the Caribbean	yes	iii. LAC region databases and websites: • Latindex • Red de Revistas Científicas de América Latina y el Caribe, España y Portugal (Redalyc) • Scientific Electronic Library Online o Biblioteca Científica Electrónica en Línea (SciELO) • Consejo Latinoamericano de Ciencias Sociales (CLACSO) • Dialnet • eRevistas	yes	no	no	no	DEC (described as a Google powered search engine)	no		no	no	NA	no	NA	yes	yes	no	No dates given		Partially with some generic platforms given with no detail	all	none	yes	unclear	yes	no	yes
49	Red light camera interventions for reducing traffic violations and traffic crashes: A systematic review	Cohn, Ellen G.; Kakar, Suman; Perkins, Chloe; Steinbach, Rebecca; Edwards, Phil	2020	6	10.1002/cl2.1091	https://onlinelibrary.wiley.com/doi/abs/10.1002/cl2.1091	Crime and Justice	yes	yes	2015	6	Online electronic bibliographic databases were searched for published evaluations of RLCs (see Appendix A for a list of electronic databases).	yes	The websites of a large number of international institutes and research agencies focusing on transportation issues were searched for reports and other grey literature (see Appendix B for a list of websites). A keyword search using Google and Google Scholar was conducted to search for additional grey literature. The first 100 nonsponsored hits of each search were examined.	yes	yes	yes	no	yes	yes	all	Global (no specific region)	no		yes	yes	no	no	N/A	yes	N/A	no	no	NA	no	NA	no	NA	no	General date range of searches given		Partially with some generic platforms given with no detail	some	some	yes	no	yes	yes	yes
50	Effectiveness of interventions to manage acute malnutrition in children under 5 years of age in low- and middle-income countries: A systematic review	Das, J; Salam, R; Saeed, M; Kazmi, F; Bhutta, Z	2020	4	10.1002/cl2.1082	https://onlinelibrary.wiley.com/doi/full/10.1002/cl2.1082	International Development;Nutrition	no	NA	2019	2	We searched the following databases till 11 February 2019: Cochrane Database of Systematic Reviews (CDSR) and the Cochrane Central Register of Controlled Trials (CENTRAL) in the Cochrane Library; World Health Organization regional databases; The Campbell Library; MEDLINE (PubMed); EMBASE; CINAHL; Web of Science; POPLINE; CAB abstracts and Global Health; PAHO; IndMED (indmed.nic.in/indmed.html and…	yes	not mentioned specifically	no	no	yes	yes	no	no	all	LMICs	yes	World Health Organization regional databases; IndMed, PAHO	no	no	no	no		no		no	no	NA	no	NA	yes	no	no	Specific dates of each search given		Partially with some umbrella databases given with no detail	some	none	yes	no	yes	yes	yes
51	Multifaceted interventions for supporting community participation among adults with disabilities: A systematic review	Gross, Judith M. S.; Monroe‐Gulick, Amalia; Nye, Chad; Davidson‐Gibbs, Debbie; Dedrick, Devin	2020	6	10.1002/cl2.1092	https://onlinelibrary.wiley.com/doi/full/10.1002/cl2.1092	Disability	no	NA	2016	12	After reviewing 15 databases and one publisher journal package, we selected three databases for initial electronic searching: PubMed, Web of Science, and PsycInfo. The databases were selected based on guidelines in the Cochrane Handbook about database selection, including the necessity of searching of PubMed, and the inclusion of both a general bibliographic and a subject-specific database	yes	We also searched two additional databases, Dissertations and Theses Abstracts and PolicyFile, to find potentially relevant “grey” literature	unclear	yes	no	no	yes	yes	none	Global (no specific region)	no		no	no	no	no		no		no	no	NA	no	NA	no	NA	no	No dates given		Partially with some umbrella databases given with no detail	some	none	no	no	unclear	yes	yes
52	Interventions for anxiety in mainstream school-aged children with autism spectrum disorder: A systematic review	Hillman, Kylie; Dix, Katherine; Ahmed, Kashfee; Lietz, Petra; Trevitt, Jenny; O'Grady, Elizabeth; Uljarević, Mirko; Vivanti, Giacomo; Hedley, Darren	2020	5	10.1002/cl2.1086	https://onlinelibrary.wiley.com/doi/abs/10.1002/cl2.1086	Disability	no	NA	2018	12	2.3 Search Methods. The following databases were searched for references from 1996 up to 31 December 2018: EBSCO (including Academic Search Complete, British Education Index, CINHAHL, Education Research Complete, ERIC, PsychINFO, and SocINDEX), Informit (A + Education), Elsevier (including EMBASE and SCOPUS), PubMed and Proquest (CBCA Complete). 5.2 Search Methods Used for the Identification of S…	yes	Other resources that were search included grey literature, theses, conference proceedings, research reviews, purposely selected websites, reference lists from previously identified articles, and by contacting researchers and colleagues in the field and from the review's advisory group. Google was used to identify grey literature from websites in the government, organization, and education domains…	yes	yes	yes	yes	yes	yes	none	Global (no specific region)	yes	British Education Index, CBCA Complete (Canada), A+ Education (Australia)	yes	yes	no	no		yes		yes	yes	After the initial search was conducted, table of contents alerts were set up. (2017-2018)	no	NA	yes	yes	no	Specific dates of each search given		Yes: All databases including sub-databases of umbrella databases	all	none	yes	yes	yes	yes	yes
53	Targeted school-based interventions for improving reading and mathematics for students with, or at risk of, academic difficulties in Grades 7–12: A systematic review	Dietrichson, Jens; Filges, Trine; Klokker, Rasmus H.; Viinholt, Bjørn C. A.; Bøg, Martin; Jensen, Ulla H.	2020	4	10.1002/cl2.1081	https://onlinelibrary.wiley.com/doi/abs/10.1002/cl2.1081	Education	no	NA	2018	7	Relevant studies were identified through electronic searches of bibliographic databases, government and policy databanks. The following electronic resources/databases were searched: • Academic Search Premier (EBSCO‐host) • ERIC (EBSCO‐host) • PsycINFO (EBSCO‐host) • SocIndex (EBSCO‐host) • British Education Index (EBSCO‐host) • Teacher Reference Center (EBSCO‐host) • ECONLIT (EBSCO‐host) • FRANCI…	yes	Australian Education Index (ProQuest‐host) • DIVA (http://www.diva‐portal.org/smash/search.jsf?dswid=9447) NORA/CRISTIN (http://nora.openaccess.no/) • Forskningsdatabasen.dk • Theses Canada (http://www.bac‐lac.gc.ca/eng/services/theses/ Pages/theses‐canada.aspx) • Cochrane Library (http://www.cochranelibrary.com/) • Social Care Online (http://www.scie‐socialcareonline.org.uk/) • Centre for Review…	unclear	yes	unclear	yes	yes	yes	all	Global (no specific region)	yes	British Education Index (British), CBCA Education (Canadian), FRANCIS (French/European)	yes	yes	no	no		yes		yes	yes	Hand searches of 6 journals were conducted for the time period of 2015-July 2018	no	NA	yes	yes	no	General date range of searches given		Yes: All databases including sub-databases of umbrella databases	all	none	yes	yes	yes	yes	yes
54	Effects of preventive nutrition interventions among adolescents on health and nutritional status in low- and middle-income countries: A systematic review	Salam, Rehana A.; Das, Jai K.; Irfan, Omar; Ahmed, Wardah; Sheikh, Sana S.; Bhutta, Zulfiqar A.	2020	5	10.1002/cl2.1085	https://onlinelibrary.wiley.com/doi/abs/10.1002/cl2.1085	International Development	no	NA	2019	2	Electronic searches. The search was performed till February 5, 2019 in the following electronic databases: Cochrane Controlled Trials Register (CENTRAL) (CENTRAL; 2019) (searched February 5, 2019); MEDLINE (searched from 1946 to February 7, 2019); EMBASE (searched from 1974 to February 6, 2019); CINAHL (searched from 1937 to February 8, 2019); PsycINFO (searched February 9, 2019); the WHO nutriti…	yes	"The trials registry Clinicaltrials.gov was searched for ongoing trials. We searched Google Scholar along with key nutrition agencies database such as Nutrition International (https://www.nutritionintl.org/), the Global Alliance for Improved Nutrition (https://www.gainhealth.org/homepage), the World Food Programme (https://www.wfp.org/) and HarvestPlus (https://www.harvestplus.org/) to search for…	no	no	yes	yes	yes	yes	all	LMICs	yes	ADOLEC	no	yes	no	no		no	N/A	no	no	NA	no	NA	yes	no	no	Specific dates of each search given	N/A	Yes: All databases including sub-databases of umbrella databases	some	all	yes	no	yes	yes	yes
55	Problem-oriented policing for reducing crime and disorder: An updated systematic review and meta-analysis	Hinkle, Joshua C.; Weisburd, David; Telep, Cody W.; Petersen, Kevin	2020	6	10.1002/cl2.1090	https://onlinelibrary.wiley.com/doi/abs/10.1002/cl2.1090	Crime and Justice	yes	yes	2018	12	The GPD is a web‐based and searchable database designed to capture all published and unpublished experimental and quasi‐experimental evaluations of policing interventions conducted since 1950. To capture studies, we used POP terms to search the GPD corpus of full‐text documents that have been screened as reporting on a quantitative impact evaluation of a policing intervention. Specifically, we us…	yes	Third, we reviewed the Center for Problem‐Oriented Policing website for all Tilley Award and Goldstein Award winners and submissions.9	yes	yes	no	no	yes	yes	none	Global (no specific region)	yes	See GDP protocol	yes	no	no	no		no		yes	yes	2017 and 2018 volumes (did not list which journals though)	no	NA	yes	yes	no	General date range of searches given	GPD search locations and protocol (January 1, 1950–December 2018) from protocol	Yes: All databases including sub-databases of umbrella databases	all	none	no	no	NA	unclear	yes
56	Counter-narratives for the prevention of violent radicalisation: A systematic review of targeted interventions	Carthy, Sarah L.; Doody, Colm B.; Cox, Katie; O'Hora, Denis; Sarma, Kiran M.	2020	8	10.1002/cl2.1106	https://onlinelibrary.wiley.com/doi/abs/10.1002/cl2.1106	Crime and Justice	no	NA	2018	8	Potentially relevant literature was identified through a five‐stage search strategy, which comprised: Stage 1: Scoping exercise. Stage 2: Targeted keyword searches on a list of relevant databases. Stage 3: Hand searches of several research and professional agencies' outputs and publications. Stage 4: Reviewing of reference lists of conceptual papers and/or books on the topic of counter‐narratives…	yes	Following the targeted keyword search, the authors hand‐searched output from research and professional agencies in the area of counter‐terrorism (see Table A4, Appendix A). [from appendix] Department of Homeland Security (DHS), European Consortium for Political Research (ECPR), European Expert Network on Terrorism Issues (EENet), Institute for Strategic Dialogue (ISD), International Centre for Co…	no	no	no	no	yes	yes	none	Global (no specific region)	no		yes	no	no	no		no		no	no	NA	no	NA	yes	yes	no	General date range of searches given		Partially with some umbrella databases given with no detail	none	none	no	no	yes	no	no
58	Family group decision-making for children at risk of abuse or neglect: A systematic review	McGinn, Tony; Best, Paul; Wilson, Jason; Chereni, Admire; Kamndaya, Mphatso; Shlonsky, Aron	2020	7	10.1002/cl2.1088	https://onlinelibrary.wiley.com/doi/abs/10.1002/cl2.1088	Social Welfare	no	NA	2019	6	ASSIA ProQuest Search Strategy (21 July 2016; 2 August 2019) IBSS ProQuest Search Strategy (22 July 2016; 2 August 2019) NCJRS ProQuest Search Strategy (22 July 2016; 2 August 2019) Sociological Abstracts ProQuest Search Strategy (21 July 2016; 2 August 2019) ProQuest Dissertations & Theses Global Search Strategy (21 July 2016; 2 August 2019) Family INFORMIT Search Strategy (20 July 2016; 2 Augus…	yes	The following sources of grey literature were searched by thereview authors: Social Care Institute for Excellence, the Latin Amer-ican and Caribbean Centre on Health Sciences Research Institute, andthe American Institutes for Research. Several country's governmentwebsites were searched: Research at Home Office (UK); U.S. De-partment of Justice; and the Canadian, Australian, New Zealand,French and…	no	yes	yes	yes	yes	yes	none	Global (no specific region)	no		yes	no	no	no		no		yes	yes	not specified	no	NA	yes	yes	no	Specific dates of each search given		Yes: All databases including sub-databases of umbrella databases	all	none	yes	yes	yes	yes	yes
60	Voluntary work for the physical and mental health of older volunteers: A systematic review	Filges, Trine; Siren, Anu; Fridberg, Torben; Nielsen, Bjørn C. V.	2020	10	10.1002/cl2.1124	https://onlinelibrary.wiley.com/doi/abs/10.1002/cl2.1124	Social Welfare	no	NA	2019	10	Following databases were searched: SocIndex (EBSCO), PsycInfo (EBSCO), EconLit (EBSCO), Academic Search (EBSCO), Science Citation Index (Web of Science), Social Science Citation Index (Web of Science), MEDLINE (PubMed), Social Care Online	yes	The searches on other resources and for unpublished literature was done between the September 14, 2019 and October 9, 2019. Terms used to search others resources were based on the general search strategy. Combinations of terms such as volunteering with terms for the population (i.e., old or elderly) or the outcome terms (i.e., health outcomes) were utilised. As example of these searches can be se…	no	no	no	no	yes	yes	all	Global (no specific region)	no		yes	yes	no	no		yes		yes	yes	2017-09/2019	no	NA	yes	no	no	Specific dates of each search given		Yes: All databases including sub-databases of umbrella databases	all	none	yes	yes	yes	no	yes
61	Effects of neonatal nutrition interventions on neonatal mortality and child health and development outcomes: A systematic review	Imdad, Aamer; Rehman, Faseeha; Davis, Evans; Ranjit, Deepika; Surin, Gamael S. S.; Attia, Suzanna L.; Lawler, Sarah; Smith, Abigail A.; Bhutta, Zulfiqar A.	2021	3	10.1002/cl2.1141	https://onlinelibrary.wiley.com/doi/abs/10.1002/cl2.1141	International Development	no	NA	2019	11	4.2.1 Electronic searches. The electronic search for relevant studies was done in the following databases: PubMed, CINAHL, LILACS, SCOPUS, and CENTRAL (Cochrane Central Register for Controlled Trials). Appendix 1 gives the search strategy for PubMed, CINAHL, LILACS, SCOPUS, and CENTRAL. It includes keywords and MeSH terms as appropriate. This approach includes a search strategy for the population…	yes	4.2.2 Searching other resources. Other resources included the search for ongoing trials at www.clinicaltrials.gov and WHO's ICTRP trials database. We also searched websites of international agencies such as WHO (including WHO's Reproductive Health Library), UNICEF, Global Alliance for Improved Nutrition (GAIN), International Food Policy Research Institute, International Initiative for Impact Eval…	no	no	yes	yes	yes	yes	none	LMICs	yes	LILACS	no	no	no	no		no		no	no	NA	no	NA	yes	yes	no	Specific dates of each search given		Yes: All databases including sub-databases of umbrella databases	none	none	yes	yes	yes	yes	yes
63	Public sector reforms and their impact on the level of corruption: A systematic review	Mugellini, Giulia; Bella, Sara Della; Colagrossi, Marco; Isenring, Giang Ly; Killias, Martin	2021	5	10.1002/cl2.1173	https://onlinelibrary.wiley.com/doi/abs/10.1002/cl2.1173	Crime and Justice	no	NA	2018	1	The literature search was conducted using three highly recognized electronic databases: RePEc, SSRN, Web of Science. These databases are considered the most comprehensive in the socio-economic field of research.	no	In addition, the following grey literature databases have been searched: Campbell Crime and Justice Group, IDEAS (Internet Documents in Economics Access Service), NBER (National Bureau of Economic Research), Networked Digital Library of Theses, Dissertation Index to Theses, DocTA (Doctoral Theses Archive), Proquest's Digital Dissertation, Rutgers Grey Literature Database	no	yes	no	no	no	yes	none	Global (no specific region)	no		no	no	no	no	RePEc	no		no	no	NA	no	NA	no	NA	no	No dates given		Partially with some umbrella databases given with no detail	all	none	unclear	unclear	unclear	unclear	unclear
64	Targeted school-based interventions for improving reading and mathematics for students with or at risk of academic difficulties in Grades K-6: A systematic review	Dietrichson, Jens; Filges, Trine; Seerup, Julie K.; Klokker, Rasmus H.; Viinholt, Bjørn C. A.; Bøg, Martin; Eiberg, Misja	2021	4	10.1002/cl2.1152	https://onlinelibrary.wiley.com/doi/abs/10.1002/cl2.1152	Education	no	NA	2018	7	Relevant published studies were identified through electronic searches of bibliographic databases, government and policy databanks. We searched the following electronic resources/databases: Academic Search Premier (EBSCO), ERIC (EBSCO), PsycINFO (EBSCO), SocIndex (EBSCO), British Education Index (EBSCO), Teacher Reference Center (EBSCO), ECONLIT (EBSCO), FRANCIS (EBSCO), CBCA Education (ProQuest)…	yes	We also searched the following national/international repositories and review/trial archives/registries: DIVA—Swedish repository for research publications and theses (http://www.diva-portal.org/smash/search.jsf?dswid=9447), CRISTIN—Current Research Information Systems In Norway (https://www.cristin.no/), Danish National Research Database (Forskningsdatabasen.dk), Cochrane Library (http://www.coch…	yes	yes	unclear	yes	no	yes	all	Global (no specific region)	yes	Australian Education Index (ProQuest), British Education Index (EBSCO)	yes	yes	no	no		yes		yes	yes	2015-08/2018	no	NA	yes	yes	no	Specific dates of each search given		Yes: All databases including sub-databases of umbrella databases	all	none	yes	yes	yes	unclear	yes
65	The impacts of agroforestry interventions on agricultural productivity, ecosystem services, and human well-being in low- and middle-income countries: A systematic review	Castle, Sarah E.; Miller, Daniel C.; Ordonez, Pablo J.; Baylis, Kathy; Hughes, Karl	2021	6	10.1002/cl2.1167	https://onlinelibrary.wiley.com/doi/abs/10.1002/cl2.1167	International Development	yes	yes	2017	10	The search and screening process was conducted for the agroforestry EGM by Miller et al. (2020), based on a previously published protocol for the EGM (Miller, Ordonez, et al., 2017). A confimatory search for this SR, led us to identify an error in the initial EGM search string. To address this issue, we conducted an additional search with the corrected search string. These changes are documented …	yes	Additionally, in order to identify the existing grey literature, the websites of various organizations that are likely to produce published and unpublished research were searched. The list of relevant research organizations (Table A3) was constructed from cross‐validation of websites listed in the systematic mapping protocols of agroforestry related studies (e.g., Bottrill et al., 2014; Leisher e…	unclear	no	no	no	yes	yes	all	LMICs	no		yes	no	no	no		no		no	no	NA	no	NA	yes	yes	no	Specific dates of each search given		Partially with some umbrella databases given with no detail	all	none	yes	yes	yes	no	yes
66	Effects of vitamin and mineral supplementation during pregnancy on maternal, birth, child health and development outcomes in low- and middle-income countries: A systematic review	Keats, Emily C.; Oh, Christina; Chau, Tamara; Khalifa, Dina S.; Imdad, Aamer; Bhutta, Zulfiqar A.	2021	6	10.1002/cl2.1127	https://onlinelibrary.wiley.com/doi/abs/10.1002/cl2.1127	International Development	no	NA	2019	10	The search was run in the following databases, selected based on their applicability to the subject material: CAB Abstracts CINAHL Cochrane Central Register of Controlled Trials (CENTRAL) Embase International Initiative for Impact Evaluations (3ie) LILACS (Latin American and Caribbean health sciences literature) Medline POPLINE Web of Science WHOLIS (WHO library database) ; The search strategy wa…	yes	Unpublished Studies: ProQuest Dissertations & Theses Global R4D (Research for Development) material from UK government's Department for International Development WHO International Clinical Trials Registry Platform (ICTRP) Grey Literature: Non‐indexed, grey literature searches was conducted to locate relevant programme evaluations and any additional studies. We searched Google, Google Scholar, and…	unclear	yes	yes	yes	yes	yes	none	LMICs	yes	• International Initiative for Impact Evaluations (3ie), LILACS	yes	yes	no	no		yes		no	no	NA	no	NA	yes	no	no	No dates given		Partially with some umbrella databases given with no detail	none	none	yes	no	yes	yes	yes
67	Effects of preconception care and periconception interventions on maternal nutritional status and birth outcomes in low- and middle-income countries: A systematic review	Lassi, Zohra S.; Kedzior, Sophie G. E.; Tariq, Wajeeha; Jadoon, Yamna; Das, Jai K.; Bhutta, Zulfiqar A.	2021	5	10.1002/cl2.1156	https://onlinelibrary.wiley.com/doi/abs/10.1002/cl2.1156	International Development	no	NA	2019	7	The search was performed in the following electronic databases: CABI's Global Health, CINAHL,Cochrane Controlled Trials Register (CENTRAL), Dissertation Abstracts International, EMBASE, Epistemonikos, ERIC, HMIC (Health Management Information Consortium), MEDLINE, Popline, PsycINFO, Scopus, Social Science Index from Web of Science, Sociofiles, WHO's Global Health Library, WHO Reproductive Health …	yes	We also searched the web sites of selected development agencies or research firms (e.g., Journal of Librarianship and Information Science (https://journals.sagepub.com/home/lis), International Food Policy Research Institute (http://www.ifpri.org/), National Bureau of Economic Research (https://www.nber.org/), United States Agency for International Development (https://www.usaid.gov/), World Bank …	no	yes	yes	unclear	yes	yes	all	LMICs	yes	WHO Global Health Library (includes regional databases)	no	yes	no	no		no		no	no	NA	no	NA	yes	no	no	Specific dates of each search given		Yes: All databases including sub-databases of umbrella databases	all	none	yes	no	yes	yes	yes
68	Effects of nutritional interventions during pregnancy on birth, child health and development outcomes: A systematic review of evidence from low- and middle-income countries	Lassi, Zohra S.; Padhani, Zahra A.; Rabbani, Amna; Rind, Fahad; Salam, Rehana A.; Bhutta, Zulfiqar A.	2021	6	10.1002/cl2.1150	https://onlinelibrary.wiley.com/doi/abs/10.1002/cl2.1150	International Development	no	NA	2019	4	We performed searches in April 2019 on the following electronic databases: Cochrane Controlled Trials Register (CENTRAL), MEDLINE, EMBASE, CINAHL, PsycINFO, ERIC, Sociofiles, HMIS (Health Management Information Consortium), CAB Global Health (https://www.cabi.org/publishing‐products/online information‐resources/global‐health/), the WHO nutrition databases (http://www.who.int/nutrition/databases/e…	yes	We also searched the web sites of selected development agencies or research firms (e.g., JOLIS, IDEAS, IFPRI, NBER, USAID, World Bank, and Eldis.org). The trials registry Clinicaltrials.gov and WHO's ICRTP were searched for ongoing trials (Appendix 1). We also searched for grey literature on: Nutrition International (NI) Global Alliance for Improved Nutrition (GAIN) World Food Programme (WFP) Uni…	no	yes	yes	yes	yes	yes	some	LMICs	yes	WHO Global Health Library (includes regional databases)	no	no	no	no		no		no	no	NA	no	NA	yes	no	no	Specific dates of each search given		Yes: All databases including sub-databases of umbrella databases	all	none	yes	no	no	yes	yes
71	A comprehensive review of prioritised interventions to improve the health and wellbeing of persons with lived experience of homelessness	Moledina, Aliza; Magwood, Olivia; Agbata, Eric; Hung, Jui-Hsia; Saad, Ammar; Thavorn, Kednapa; Pottie, Kevin	2021	6	10.1002/cl2.1154	https://onlinelibrary.wiley.com/doi/abs/10.1002/cl2.1154	Social Welfare	no	NA	2020	2	We searched the following bibliographic databases from database inception to February 10, 2020: Ovid MEDLINE(R) and Epub Ahead of Print, In-Process & Other Non-Indexed Citations, Daily and Versions(R) (1946 to February 7, 2020), EBM Reviews—Cochrane Central Register of Controlled rials (January 2020), EBM Reviews—Cochrane Database of Systematic Reviews (2005 to February 4, 2020), EBM Reviews—Data…	yes	N/A	no	no	yes	no	no	no	NA	Global (no specific region)	no		no	no	no	no		no		no	no	NA	no	NA	yes	no	no	Specific dates of each search given		Yes: All databases including sub-databases of umbrella databases	all	some	yes	yes	yes	yes	yes
72	Effectiveness of school-based programs to reduce bullying perpetration and victimization: An updated systematic review and meta-analysis	Gaffney, Hannah; Ttofi, Maria M.; Farrington, David P.	2021	4	10.1002/cl2.1143	https://onlinelibrary.wiley.com/doi/abs/10.1002/cl2.1143	Crime and Justice	yes	yes	2016	12	In order to identify potentially includable studies, Boolean searches were conducted using multiple combinations of the following keywords: bully*; victim*; bully-victim; school; intervention; prevention; program*; evaluation; effect*; and anti-bullying. A full description of the syntax used is provided in Appendix A. Searches were conducted on several online databases, including, but not limited…	yes	Databases of unpublished reports (e.g., ProQuest Dissertations and Theses Solutions) were also searched to include grey literature in our review. This should help to minimize potential publication bias linked to larger or significant effect sizes (Easterbrook et al., 1991; McAuley et al., 2000). In addition, evaluation studies included by previous systematic reviews were scanned, based on the nam…	no	yes	yes	no	no	no	NA	Global (no specific region)	yes	British Education Index	no	yes	no	no		no		no	no	NA	no	NA	no	NA	no	No dates given		Yes: All databases including sub-databases of umbrella databases	all	none	yes	no	yes	no	yes
73	Cognitive and behavioral radicalization: A systematic review of the putative risk and protective factors	Wolfowicz, Michael; Litmanovitz, Yael; Weisburd, David; Hasisi, Badi	2021	7	10.1002/cl2.1174	https://onlinelibrary.wiley.com/doi/abs/10.1002/cl2.1174	Crime and Justice	no	NA	2020	3	Electronic searches were performed across a large number of electronic databases, organizational databases, and specialty journals (Table 2). Systematic reviews: Campbell Collaboration library, Cochrane Library, DARE. Journals and other publications: Criminal Justice Abstracts, ERIC, ISI Science/Social Science Citation Index, Open dissertations, Medline, Political Science Complete, PsycINFO, PubM…	yes	In addition to the above, searches were conducted in the databases of the following organizations: The National Consortium for the Study of Terrorism and Responses to Terrorism (START), National Institute of Justice (NIJ), NCJRS (National Criminal Justice Reference Center), The Crime Prevention Council, Sweden (BRÅ). Furthermore, searches were conducted in specialty journals, including: Perspecti…	no	yes	no	no	yes	yes	none	Global (no specific region)	no		yes	yes	no	no		no		yes	yes	NA	no	NA	yes	yes	no	General date range of searches given		Yes: All databases including sub-databases of umbrella databases	some	none	yes	no	yes	no	yes
74	Interventions for improving employment outcomes for persons with autism spectrum disorders: A systematic review update	Fong, Carlton J.; Taylor, Joshua; Berdyyeva, Aynura; McClelland, Amanda M.; Murphy, Kathleen M.; Westbrook, John D.	2021	7	10.1002/cl2.1185	https://onlinelibrary.wiley.com/doi/full/10.1002/cl2.1185	Education;Disability	yes	yes	2017	1	We searched within a large number of electronic databases using search terms from domains associated with ASD, employment, and intervention terminology. Due to the combining of the Westbrook et al. (2012a, 2013) systematic reviews, we did not place any age-related terms in our search strategy. In addition, we searched for our articles after 2008, the most recent year the Westbrook et al. reviews …	yes	grey literature identified through electronic searches were submitted to the same inclusion criteria as other studies. The same time range (2008–2017) for grey literature types of studies was specified as the other studies. References from individual studies were searched for potential studies to consider for inclusion. In addition, unpublished dissertations and theses were identified through the…	yes	yes	unclear	no	no	yes	none	Global (no specific region)	no		yes	no	no	no		no		yes	no	NA	yes	2008-2017	no	NA	no	Specific dates of each search given		Yes: All databases including sub-databases of umbrella databases	all	none	yes	yes	yes	yes	yes
75	Residential energy efficiency interventions: A meta-analysis of effectiveness studies	Berretta, Miriam; Furgeson, Joshua; Wu, Yue (Nicole); Zamawe, Collins; Hamilton, Ian; Eyers, John	2021	12	10.1002/cl2.1206	https://onlinelibrary.wiley.com/doi/abs/10.1002/cl2.1206	International Development	no	NA	2020	11	We conducted the search strategy in the following academic databases:	yes	We also searched the organisational databases and evidence repositories listed in Supporting Information Appendix C.	yes	no	no	no	yes	yes	all	Global (no specific region)	no		yes	no	no	no		yes		no	no	NA	no	NA	yes	yes	no	Specific dates of each search given		Yes: All databases including sub-databases of umbrella databases	all	some	yes	no	yes	yes	yes
76	Interventions to promote technology adoption in firms: A systematic review	Alfaro-Serrano, David; Balantrapu, Tanay; Chaurey, Ritam; Goicoechea, Ana; Verhoogen, Eric	2021	11	10.1002/cl2.1181	https://onlinelibrary.wiley.com/doi/abs/10.1002/cl2.1181	International Development	no	NA	2020	1	The electronic search included bibliographic databases and specialized journals. We also looked for studies on the websites of key organizations to ensure good coverage of unpublished literature. ; Academic Search Complete (through EBSCO Host).	yes	We also looked for studies on the websites of key organizations to ensure good coverage of unpublished literature. Websites of key organizations: ; 3ie database of impact evaluations.	no	yes	no	no	yes	yes	none	Global (no specific region)	no		yes	no	no	no		no		no	no	NA	no	NA	yes	no	no	Specific dates of each search given		Yes: All databases including sub-databases of umbrella databases	all	none	yes	yes	yes	no	yes
77	Aquaculture for improving productivity, income, nutrition and women's empowerment in low- and middle-income countries: A systematic review and meta-analysis	Gonzalez Parrao, Constanza; Shisler, Shannon; Moratti, Marta; Yavuz, Cem; Acharya, Arnab; Eyers, John; Snilstveit, Birte	2021	9	10.1002/cl2.1195	https://onlinelibrary.wiley.com/doi/full/10.1002/cl2.1195	International Development	no	NA	2020	11	4.2.1. Electronic searches. We have searched for relevant studies on the following academic databases, organisational repositories, and agencies websites. To reduce the risk of publication bias, these information sources were selected to cover a range of publication types, including journal articles, working and discussion papers, conference proceedings, thesis and dissertations, and institutiona…	yes	4.2.1. Electronic searches. We have searched for relevant studies on the following academic databases, organisational repositories, and agencies websites. To reduce the risk of publication bias, these information sources were selected to cover a range of publication types, including journal articles, working and discussion papers, conference proceedings, thesis and dissertations, and institutiona…	no	no	no	no	yes	yes	all	LMICs	unclear	British Library for Development Studies	yes	no	no	no		yes		no	no	NA	no	NA	yes	yes	no	General date range of searches given		Yes: All databases including sub-databases of umbrella databases	all	none	yes	no	yes	yes	yes
78	Multisystemic Therapy® for social, emotional, and behavioural problems in youth age 10 to 17: An updated systematic review and meta-analysis	Littell, Julia H.; Pigott, Therese D.; Nilsen, Karianne H.; Green, Stacy J.; Montgomery, Olga L. K.	2021	10	10.1002/cl2.1158	https://onlinelibrary.wiley.com/doi/abs/10.1002/cl2.1158	Social Welfare	yes	yes	2020	3	4.2 Search methods for identification of studies. Search strategies for the original version of this review were reported in Littell 2005a. 4.2.1 Electronic searches. We searched for new studies in September 2010 and again in March to April 2020. In advance of these searches, we revised our original search strategies to reflect changes in databases and interfaces, and to increase the sensitivity …	yes	4.2.2. Searching other resources. We searched the following websites on April 13, 2020, using search strings shown in "Appendix A. MST Services (www.mstservices.com); U.S. Department of Health and Human Services; U.S. National Institutes of Health, RePORTer database (formerly CRISP); U.S. Centers for Disease Control; U.S. Government Printing Office (gpo.gov); UK Home Office." WorldCAT dissertatio…	no	yes	yes	no	yes	no	some	Global (no specific region)	yes	National Criminal Justice Reference Service (NCJRS) Abstracts Database, Social Care Online (UK)	yes	yes	no	no		unclear		no	no	NA	no	NA	yes	yes	no	Specific dates of each search given		Yes: All databases including sub-databases of umbrella databases	none	all	yes	yes	yes	yes	yes
79	Organized crime groups: A systematic review of individual-level risk factors related to recruitment	Calderoni, Francesco; Comunale, Tommaso; Campedelli, Gian Maria; Marchesi, Martina; Manzi, Deborah; Frualdo, Niccolò	2022	2	10.1002/cl2.1218	https://onlinelibrary.wiley.com/doi/abs/10.1002/cl2.1218	Crime and Justice	no	NA	2019	10	The search for eligible studies relied on 12 databases relating to different research disciplines—including social, psychological, and economic research—reflecting the transdisciplinary approach of this systematic review.2 The search strategy included published or unpublished studies in English, French, German, Italian, and Spanish.3 We applied no limitations as to their year of publication or ge…	yes	The search for eligible studies relied on 12 databases relating to different research disciplines—including social, psychological, and economic research—reflecting the transdisciplinary approach of this systematic review.2 The search strategy included published or unpublished studies in English, French, German, Italian, and Spanish.3 We applied no limitations as to their year of publication or ge…	yes	no	no	no	no	no	none	Global (no specific region)	yes	Sudoc.Abes, Sowiport, Riviste Web, Liliacs, Latin America & Iberia Database	no	yes	no	no		no		no	no	NA	no	NA	yes	yes	no	General date range of searches given		Yes: All databases including sub-databases of umbrella databases	all	all	yes	yes	yes	no	yes
80	Opioid-specific medication-assisted therapy and its impact on criminal justice and overdose outcomes	Strange, C. Clare; Manchak, Sarah M.; Hyatt, Jordan M.; Petrich, Damon M.; Desai, Alisha; Haberman, Cory P.	2022	1	10.1002/cl2.1215	https://onlinelibrary.wiley.com/doi/abs/10.1002/cl2.1215	Crime and Justice	yes	yes	2021	6	The original review included relevant studies identified through databases such as Campbell Crime and Justice Group, National Criminal Justice Reference Service, MEDLINE, National Treatment Agency for Substance Misuse, National Treatment Outcome Research Study, Central Committee on the Treatment of Heroin Addicts, Criminal Justice Abstracts, and JSTOR. The current review considered all studies fr…	yes	The following open access platforms and databases were also consulted: Elsevier (Scopus [1966-present, includes grey literature], elsevier.com/solutions/scopus); National Institute of Justice Crime Solutions (crimesolutions.ojp.gov [2011-present]); Cochrane Central Register of Controlled Trials (CENTRAL) (www.cochranelibrary.com/central [1908-present]); and Google Scholar (scholar.google.com, for…	no	yes	yes	no	yes	no	all	Global (no specific region)	no		no	no	no	no		no		yes	unclear	"Crime Solutions - Hand search of "Drugs & Substance Abuse" topic for any articles involving medication-assisted therapies." [unclear what this means]	no	NA	no	NA	no	Specific dates of each search given		Partially with some generic platforms given with no detail	all	all	yes	yes	yes	no	yes
81	Service learning for improving academic success in students in grade K to 12: A systematic review	Filges, Trine; Dietrichson, Jens; Viinholt, Bjørn C. A.; Dalgaard, Nina T.	2022	1	10.1002/cl2.1210	https://onlinelibrary.wiley.com/doi/abs/10.1002/cl2.1210	Education	no	NA	2020	10	We selected bibliographical databases that cover journals from different academic disciplines relating to the topic of the review. We also selected databases with a general academic scope, to ensure coverage beyond the expected academic fields. We selected the follow databases (the platform used for the search is in parenthesis):	yes	We searched a range of web-based resources to identify references that were either unpublished, not in English, or both. Some resources listed contains multiple types of unpublished literature, as well as published references. The resources we searched are listed under the category of literature that is most prevalent in the resource.	no	yes	no	no	no	yes	all	Global (no specific region)	no		yes	yes	no	no		yes		yes	yes	2019–2021 or 2013-2017	no	NA	no	NA	no	No dates given	The authors refer to Appendix 5 but there is no Appendix 5	Yes: All databases including sub-databases of umbrella databases	all	none	yes	yes	yes	yes	yes
82	Self-management interventions for reducing challenging behaviors among school-age students: A systematic review	Smith, Tyler E.; Thompson, Aaron M.; Maynard, Brandy R.	2022	3	10.1002/cl2.1223	https://onlinelibrary.wiley.com/doi/abs/10.1002/cl2.1223	Education	no	NA	2020	12	To retrieve eligible studies, we utilized several search strategies in an attempt to identify and retain published and unpublished studies. In particular, we electronically searched databases and research registries, took steps to capture grey literature, hand searched relevant journals, and reviewed reference lists of recent reviews of SM interventions. Rationale for selecting electronic databas…	yes	Various approaches were also utilized to account for potentially relevant sources of grey literature. In particular, we searched a variety of online resources including additional electronic databases, conference abstracts and proceedings and national government clearinghouses/websites. Further, we attempted to contact authors identified from previously published meta-analyses and large-scale rev…	yes	yes	unclear	no	yes	yes	some	Global (no specific region)	no		yes	yes	no	no		no		yes	yes	1988-2020, although not all dates were possible to cover as some journals were did not start until later	yes	Websites containing conference proceedings searched	yes	yes	no	General date range of searches given	Month and year that search was run is given for each database	Partially with some generic platforms given with no detail	all	all	yes	yes	yes	no	yes
83	Policies and interventions to remove gender-related barriers to girls' school participation and learning in low- and middle-income countries: A systematic review of the evidence	Psaki, Stephanie; Haberland, Nicole; Mensch, Barbara; Woyczynski, Lauren; Chuang, Erica	2022	1	10.1002/cl2.1207	https://onlinelibrary.wiley.com/doi/abs/10.1002/cl2.1207	International Development	no	NA	2020	3	The AEA RCT Registry, Africa Bibliography, African Education Research Database, African Journals Online, DEC USAID, Dissertation Abstracts, EconLit, ELDIS, Evidence Hub, Global Index Medicus, IDEAS-Repec, Intl Clinical Trials Registry, NBER, OpenGrey, Open Knowledge Repository, POPLINE, PsychINFO, PubMed, Research for Development Outputs, ScienceDirect, Sociological Abstracts, Web of Science, as …	yes	Grey literature was identified using the databases listed above from DEC, ELDIS, OpenGrey, and DFID R4D. Studies published in all languages were included. Additional unpublished/ongoing studies were identified through searches of websites of specific organizations identified in the search to be key resources. These organization websites include: the Center for Global Development, CARE, CEDPA, Hig…	no	yes	no	yes	yes	yes	some	LMICs	yes	Africa Bibliography, African Education Research Database, African Journals Online, Global Index Medicus	no	no	no	no		no		no	no	NA	no	NA	yes	yes	no	General date range of searches given		Partially with some generic platforms given with no detail	all	none	yes	no	yes	yes	yes
84	Strengthening women's empowerment and gender equality in fragile contexts towards peaceful and inclusive societies: A systematic review and meta-analysis	Lwamba, Etienne; Shisler, Shannon; Ridlehoover, Will; Kupfer, Meital; Tshabalala, Nkululeko; Nduku, Promise; Langer, Laurenz; Grant, Sean; Sonnenfeld, Ada; Anda, Daniela; Eyers, John; Snilstveit, Birte	2022	3	10.1002/cl2.1214	https://onlinelibrary.wiley.com/doi/abs/10.1002/cl2.1214	International Development	no	NA	2020	12	We searched the following academic databases: Africa-Wide (Ebsco): https://www.ebsco.com/products/research-databases/africa-wide-information CAB Global health: https://www.cabi.org/publishing-products/global-health/ Communication and Mass Media: https://www.ebsco.com/academic-libraries/subjects/communication-mass-media Econlit: https://www.aeaweb.org/econlit/ Embase: https://www.embase.com/login …	yes	Our methodology for the grey literature search followed a systematic approach: six steps We searched the following specialist organisational databases: CARE International: http://www.careevaluations.org/ Catholic Relief Services: https://www.crs.org/our-work-overseas/research-publications Centre for Public Impact: https://www.centreforpublicimpact.org/observatory/ Chemonics International: https:/…	no	no	no	no	yes	yes	all	LMICs	yes	Africa-Wide	yes	yes	no	no		yes		yes	yes	last 12 months	no	NA	yes	yes	unclear	Specific dates of each search given		Yes: All databases including sub-databases of umbrella databases	all	none	yes	no	yes	unclear	yes
85	Interventions designed to improve financial capability: A systematic review	Birkenmaier, Julie; Maynard, Brandy; Kim, Youngmi	2022	3	10.1002/cl2.1225	https://onlinelibrary.wiley.com/doi/full/10.1002/cl2.1225	Social Welfare	no	NA	2020	5	We conducted two identical rounds of electronic searches for two different time periods. In Round 1 searched for studies through May, 2017. Round 2 was an update to our search for studies from May, 2017 through May, 2020. For Round 1 and Round 2, we identified and retrieved both published and unpublished studies, including conference proceedings, through a comprehensive search that included multi…	yes	For Round 1 and Round 2, we identified and retrieved both published and unpublished studies, including conference proceedings, through a comprehensive search that included multiple electronic databases, grey literature sources, and reference lists of reviews and relevant studies (Kugley et al., 2017). research registries, and government (e.g., the Consumer Financial Protection Bureau, Federal Res…	no	yes	no	yes	yes	yes	all	Global (no specific region)	no		no	yes	no	no		yes		yes	yes	Journal of Family and Economic Issues (Vol 31(1) – 41(1)) Journal of Community Practice (Vol 18(1) – 28(2)) Journal of the Society for Social Work and Research (1(1) – 11(2)) Journal of Community Practice (Vol 44(1) – 54(1)) Journal of Poverty (Vol 14(1)-24(3))	no	NA	yes	yes	no	General date range of searches given	Month and year that search was run is given for each database	Yes: All databases including sub-databases of umbrella databases	all	all	yes	yes	yes	no	yes
86	Parenting interventions to support parent/child attachment and psychosocial adjustment in foster and adoptive parents and children: A systematic review	Dalgaard, Nina T.; Filges, Trine; Viinholt, Bjørn C. A.; Pontoppidan, Maiken	2022	1	10.1002/cl2.1209	https://onlinelibrary.wiley.com/doi/abs/10.1002/cl2.1209	Social Welfare	no	NA	2019	12	We implemented a wide range of search methods and strategies to maximise coverage of relevant references, while simultaneously attempting to reduce different types of bias related to publication and dissemination systems. The different strategies and methods will be presented below....We selected bibliographical databases that covers journals from different academic disciplines relating to the to…	yes	We searched a range of web-based resources to identify references that where either unpublished, not in English, or both. Due to the language restrictions of the review team, we selected Danish, Swedish and Norwegian as “other languages” to search in, to identify relevant unpublished literature. Some of the resources listed contains multiple types of unpublished literature, as well as published r…	no	yes	no	no	no	no	all	Global (no specific region)	no		yes	yes	no	no		yes		yes	yes	2017-2020	no	NA	yes	yes	no	Specific dates of each search given		Yes: All databases including sub-databases of umbrella databases	all	none	yes	yes	yes	yes	yes
88	Safety interventions for the prevention of accidents at work: A systematic review	Dyreborg, Johnny; Lipscomb, Hester Johnstone; Nielsen, Kent; Törner, Marianne; Rasmussen, Kurt; Frydendall, Karen Bo; Bay, Hans; Gensby, Ulrik; Bengtsen, Elizabeth; Guldenmund, Frank; Kines, Pete	2022	6	10.1002/cl2.1234	https://onlinelibrary.wiley.com/doi/abs/10.1002/cl2.1234	Social Welfare	no	NA	2015	7	Relevant studies were identified through electronic searches of bibliographic databases, government policy databanks, and Internet search engines. We included grey literature by, for example, searching OSH ROM and Google. No language or date restrictions were applied to the searches. All searches were done between February and July of 2015. PubMed 1966–to 4th March 2015 (includes MEDLINE) Embase …	yes	We included grey literature by, for example, searching OSH ROM and Google. The websites of the following organizations were searched for relevant documents (between February and July of 2015): World Health Organization (WHO) European Agency for Safety and Health (OSHA) European Agency for the Improvement of Living and Working Standards (Eurofound) International Labor Organization (ILO) Safetylit.…	no	yes	yes	no	yes	yes	none	Global (no specific region)	no		yes	no	no	no		yes		no	no	NA	no	NA	no	NA	no	Specific dates of each search given		Partially with some generic platforms given with no detail	some	some	yes	yes	yes	yes	yes
89	Evidence-informed vs evidence-based practice educational interventions for improving knowledge, attitudes, understanding and behaviour towards the application of evidence into practice: A comprehensive systematic review of undergraduate students	Kumah, Elizabeth A.; McSherry, Robert; Bettany-Saltikov, Josette; van Schaik, Paul; Hamilton, Sharon; Hogg, Julie; Whittaker, Vicki	2022	4	10.1002/cl2.1233	https://onlinelibrary.wiley.com/doi/abs/10.1002/cl2.1233	Education	no	NA	2019	6	The search to identify eligible studies was initially carried out in June 2018, and then a repeat search was conducted in June 2019. We utilized a number of strategies, to identify published and unpublished studies that meet the inclusion criteria described above. These strategies are outlined below. Electronic searches The following electronic searches were conducted to identify eligible studies…	yes	A grey literature search was conducted using the following databases. OpenGrey (System for Information on Grey Literature in Europe) System for information on Grey Literature The Society for Research on Educational Effectiveness Virginia Henderson Global Nursing e-Repository	no	yes	unclear	no	no	yes	none	Global (no specific region)	yes	SciELO (Scientific Electronic Library Online); Canada bibliographic database (CBCA Education); British education index; Australian education index	no	yes	no	no		yes		yes	yes	not specified	no	NA	no	NA	no	No dates given		Partially with some umbrella databases given with no detail	none	none	yes	no	yes	yes	yes
90	Adult/child ratio and group size in early childhood education or care to promote the development of children aged 0–5 years: A systematic review	Dalgaard, Nina T.; Bondebjerg, Anja; Klokker, Rasmus; Viinholt, Bjørn C. A.; Dietrichson, Jens	2022	5	10.1002/cl2.1239	https://onlinelibrary.wiley.com/doi/abs/10.1002/cl2.1239	Social Welfare	no	NA	2022	2	Relevant studies were identified through searches in electronic databases, governmental and grey literature repositories, Internet search engines, hand search in specific targeted journals, citation tracking, and contact to international experts. 4.2.1 Electronic databases We searched the following electronic databases: Socindex (through EBSCO) PsycINFO (through EBSCO) Econlit (through EBSCO) ERI…	yes	To identify relevant grey literature (dissertations, theses, working papers, conference proceedings, reports, government documents), we primarily utilised extensive searches on Google and Google Scholar. Furthermore, we searched specific resources for specified types of grey literature. The terms and search specifications for each resource can be found in the search documentation part of the appe…	yes	yes	unclear	no	yes	yes	all	Global (no specific region)	no		yes	yes	no	no		yes		yes	yes	2018-2020	no	NA	yes	yes	no	Specific dates of each search given		Yes: All databases including sub-databases of umbrella databases	all	none	yes	yes	yes	yes	yes
91	Online interventions for reducing hate speech and cyberhate: A systematic review	Windisch, Steven; Wiedlitzka, Susann; Olaghere, Ajima; Jenaway, Elizabeth	2022	5	10.1002/cl2.1243	https://onlinelibrary.wiley.com/doi/abs/10.1002/cl2.1243	Crime and Justice	no	NA	2022	3	The search strategy described above was applied to the following databases, which cover easily accessible sources as well as grey literature. grey literature includes reports, working papers, white papers, government documents, and generally non-peer-reviewed works.; We conducted our systematic search between August 19, 2020 and December 31, 2020, with additional searches undertaken between March…	yes	The search strategy described above was applied to the following databases, which cover easily accessible sources as well as grey literature. grey literature includes reports, working papers, white papers, government documents, and generally non-peer-reviewed works.	unclear	yes	no	no	yes	yes	all	Global (no specific region)	yes	CINCH: Australian Criminology Database, Australian Federal Police Digest (AFPD), Index New Zealand: INNZ, Multicultural Australia and Immigration Studies—Aboriginal and Torres Strait Islander Subset (MAIS-ATSIS)	yes	yes	no	no		no		yes	yes	not specified	no	NA	no	NA	no	Specific dates of each search given		Partially with some umbrella databases given with no detail	all	none	yes	yes	yes	no	yes
92	Impact of social protection on gender equality in low- and middle-income countries: A systematic review of reviews	Perera, Camila; Bakrania, Shivit; Ipince, Alessandra; Nesbitt-Ahmed, Zahrah; Obasola, Oluwaseun; Richardson, Dominic; Van de Scheur, Jorinde; Yu, Ruichuan	2022	5	10.1002/cl2.1240	https://onlinelibrary.wiley.com/doi/abs/10.1002/cl2.1240	Social Welfare	no	NA	2021	3	Our search strategy aimed to find both published and unpublished literature from a wide range of sources (i.e., bibliographic databases, institutional websites, and libraries) (Kugley et al., 2017). The search techniques used were subject searching, reference list checking, citation searching and expert consultations. We gathered evidence from systematic reviews on the impact of these programmes …	yes	In addition, a search for more reviews, especially unpublished studies and grey literature was conducted for the following institutional websites, libraries, and sources of grey literature: Campbell Collaboration Library World Bank eLibrary (https://elibrary.worldbank.org/) EPPI-Centre IDEAS/RePEC (https://ideas.repec.org/) 3ieimpact evidence portal ILO (International Labor Organization) SSRN (So…	unclear	no	no	no	yes	yes	some	LMICs	yes	Africa-Wide	yes	no	no	no		no		no	no	NA	no	NA	yes	yes	no	General date range of searches given		Partially with some umbrella databases given with no detail	some	none	yes	yes	yes	no	yes
93	What are the effects of different elements of media on radicalization outcomes? A systematic review	Wolfowicz, M, Hasisi, B, Weisburd, D	2022	6	https://doi.org/10.1002/cl2.1244	https://onlinelibrary.wiley.com/doi/abs/10.1002/cl2.1244	Crime and Justice	no	NA	2022	3	Searches were carried out in the following databases in EbscoHost: ERIC, Criminal justice abstracts, Political Science Complete, Violence and Abuse abstract, and Open dissertations. In addition, searches were carried out in the following databases: PsychInfo (PsychNet), Worldwide Political Science Abstracts (ProQuest), Social Sciences Citation Index (Web of Science), and PubMed. While the origina…	yes	While the original protocol stated that searches would be carried out in the International Security & Counter-Terrorism Reference Center database as well as International Political Science Abstracts (IPSA), we were unable to access these databases. We opted to include the Worldwide Political Science Abstracts database, which was not included in the original protocol, given that it covers the IPSA…	no	yes	no	no	no	no	none	Global (no specific region)	no		no	no	no	no		no		no	no	NA	no	NA	yes	no	no	General date range of searches given		Yes: All databases including sub-databases of umbrella databases	all	all	yes	yes	no	no	yes
94	Mental disorder, psychological problems and terrorist behaviour: A systematic review and meta-analysis	Sarma, K, Carthy, S, Cox, K	2022	8	https://doi.org/10.1002/cl2.1268	https://onlinelibrary.wiley.com/doi/full/10.1002/cl2.1268	Crime and Justice	no	NA	2022	4	The Campbell Collaboration Crime and Justice Coordinating Editor and Information Specialist (Elizabeth Eggins) executed a systematic search of electronic listed in Table 2 in April 2022. These platforms and databases were selected as they provide coverage of journal articles across a range of publishers and disciplines, as well as indexing unpublished grey literature and academic theses.	yes	We anticipated that some relevant studies may be published as government reports or outputs from think-tanks or other non-governmental organisations. As such, they may not be indexed on electronic databases. To ensure these studies are identified, we (KS) searched the websites set out in Table 3 in April 2022. The Titles and Abstracts/Executive Summaries for all papers identified from this search…	yes	yes	no	no	yes	yes	all	Global (no specific region)	no		yes	yes	no	no		no		yes	yes	From January 2020 to date of search in April 2022	no	NA	yes	yes	yes	Specific dates of each search given		Yes: All databases including sub-databases of umbrella databases	all	all	yes	yes	yes	yes	yes
95	Is radicalization a family issue? A systematic review of family-related risk and protective factors, consequences, and interventions against radicalization	Zych, I, Nasaescu, E	2022	7	https://doi.org/10.1002/cl2.1266	https://onlinelibrary.wiley.com/doi/full/10.1002/cl2.1266	Crime and Justice	no	NA	2021	7	Electronic searches for the identification of studies were performed in different academic databases including Campbell Systematic Reviews and Cochrane Database of Systematic Reviews for reviews to scan reference lists, Criminal Justice Abstracts (EBSCOhost), Google Scholar (searches in titles only combining radicalization related terms with family related terms), ProQuest Platform (including, AP…	yes	We also searched for grey literature on the websites of different agencies and professional organizations which include studies focused on countering radicalization (including search engines and publications sections):	unclear	yes	no	no	yes	no	all	Global (no specific region)	yes	Korean Journal Database, Russian Science Citation Index, SciELO Citation Index	yes	yes	no	no		no		yes	yes	2021 and 2021 volumes of named journals	no	NA	yes	no	no	General date range of searches given		Yes: All databases including sub-databases of umbrella databases	all	all	yes	yes	yes	no	yes
98	Technology-based and digital interventions for intimate partner violence: A systematic review and meta-analysis	Chuka Emezue, Jo-Ana D. Chase,Tipparat Udmuangpia, Tina L. Bloom	2022	8	https://onlinelibrary.wiley.com/doi/full/10.1002/cl2.1271	https://onlinelibrary.wiley.com/doi/full/10.1002/cl2.1271	Social Welfare	no	NA	2021	3	An initial set of articles were retrieved and used to create a library of Medical Subject Headings (MeSH) terms using an online search building tool called Yale MeSH Analyzer (see Grossetta & Wang, 2018). The MeSH term analysis grid was generated to help establish indexing consistency. We combined key search terms with MeSH in two broad classifications: “digital interventions” AND “intimate partn…	yes	Clinical trial registry (i.e., ClinicalTrials.gov). 3. Grey literature search on Google Scholar for conference abstracts, as well as organizational and government repositories.; Topic-related organizational websites (e.g., www.VAWnet.org) were searched to reduce possible publication bias by avoiding unpublished studies, as well as purposive searches of key authors predominantly involved in mHealt…	yes	no	no	yes	unclear	yes	some	Global (no specific region)	no		no	yes	no	no		no		no	no	NA	no	NA	no	not applicable	no	Specific dates of each search given		Yes: All databases including sub-databases of umbrella databases	none	none	yes	yes	no	yes	no
99	The effects of inclusion on academic achievement, socioemotional development and wellbeing of children with special educational needs	Nina T. Dalgaard, Anja Bondebjerg, Bjørn C. A. Viinholt, Trine Filges	2022	12	https://doi.org/10.1002/cl2.1291	https://onlinelibrary.wiley.com/doi/full/10.1002/cl2.1291	Education	no	NA	2021	9	Relevant studies were identified through electronic searches in Academic Search Premier (EBSCO), APA PsycINFO (EBSCO), EconLit (EBSCO), ERIC (EBSCO), International Bibliography of the Social Sciences (ProQuest), Sociological Abstracts (ProQuest), Science Citation Index Expanded (Web Of Science), Social Sciences Citation Index (Web Of Science), and SocINDEX (EBSCO).	yes	We searched a range of web-based resources in August and September 2021 to identify references that were either unpublished, not in English, or both.	yes	yes	no	no	yes	yes	all	OECD countries	yes	AAU Publications—Academic publications from the University of Aarhus https://pure.au.dk/portal/da/organisations/8000/publications.html DIVA – Swedish Digital Scientific Archives—http://www.diva-portal.org/smash/ Forskning.ku—Academic publications from the university of Copenhagen - https://forskning.ku.dk/soeg/ NORA - Norwegian Open Research Archives—http://nora.openaccess.no/ Skolporten—Swedish …	yes	yes	no	no		yes		yes	yes	Hand searches were carried out in all journals for the years 2019, 2020, and 2021.	yes	not specified	yes	yes	no	Specific dates of each search given		Yes: All databases including sub-databases of umbrella databases	all	all	yes	yes	yes	yes	yes
100	Interventions for improving executive functions in children with foetal alcohol spectrum disorder (FASD): A systematic review	Betts, Joseph Lee; Eggins, Elizabeth; Chandler-Mather, Ned; Shelton, Doug; Till, Haydn; Harnett, Paul; Dawe, Sharon	2022	11	10.1002/cl2.1258	https://onlinelibrary.wiley.com/doi/abs/10.1002/cl2.1258	Social Welfare	no	NA	2020	12	The search encompassed January 1972 to December 31, 2020, with specific search dates provided in Supporting Information: Appendix 1. The following electronic databases were searched, with the database platform provided in parentheses: Scopus PubMed Embase (Elsevier) PsycINFO (OvidSp) PsycEXTRA (OvidSp) CINAHL (EBSCOhost) ProQuest Platform: Dissertations and Theses Global, Family Health, Psycholog…	yes	The following additional sources were systematically searched for the review. Websites and research repositories Alcohol and Drug Foundation; URL: https://adf.org.au/ Alcohol Concern (UK) [now Alcohol Change]; URL: https://alcoholchange.org.uk/ Australian Centre for Child Protection; URL: https://www.unisa.edu.au/Research/Australian-Centre-for-Child-Protection/ Australian Research Alliance for Ch…	yes	yes	yes	yes	yes	yes	all	Global (no specific region)	no		yes	no	no	no		no		yes	yes	covering a period of 12 months before execution of the search date to capture published articles not yet indexed in academic databases during the search period.	yes	24/08/2018-20/12/2020	yes	yes	no	Specific dates of each search given		Yes: All databases including sub-databases of umbrella databases	all	none	yes	yes	yes	no	yes
101	Outreach programs to improve life circumstances and prevent further adverse developmental trajectories of at-risk youth in OECD countries: A systematic review	Filges, Trine; Dalgaard, Nina T.; Viinholt, Bjørn C. A.	2022	10	10.1002/cl2.1282	https://onlinelibrary.wiley.com/doi/abs/10.1002/cl2.1282	Social Welfare	no	NA	2021	11	Selection of bibliographical databases. We selected bibliographical databases that cover journals from different academic disciplines relating to the topic of the review. We also selected databases with a general academic scope, to ensure coverage beyond the expected academic fields. We selected the follow databases: • ERIC (EBSCO); • Academic Search Premier (EBSCO); • EconLit (EBSCO); • PsycINFO…	yes	The searches on other resources and for unpublished literature was done between the 13/10/2021 and 30/11/2021. We searched a range of web‐based resources to identify references that where either unpublished, not in English, or both. Terms used to search other resources were based on the general search strategy. Combinations of terms such as outreach with terms for the population (i.e., youth or a…	unclear	yes	no	no	no	yes	all	Global (no specific region)	no		yes	yes	no	no		yes		yes	yes	2018-September 2021	no	NA	yes	no	no	Specific dates of each search given		Yes: All databases including sub-databases of umbrella databases	all	none	yes	yes	yes	yes	yes
102	Police stops to reduce crime: A systematic review and meta-analysis	Petersen, Kevin; Weisburd, David; Fay, Sydney; Eggins, Elizabeth; Mazerolle, Lorraine	2023	1	10.1002/cl2.1302	https://onlinelibrary.wiley.com/doi/abs/10.1002/cl2.1302	Crime and Justice	no	NA	2021	12	Our systematic search strategies were led by the GPD research team at the University of Queensland (Elizabeth Eggins and Lorraine Mazerolle) and Queensland University of Technology (Angela Higginson). The GPD is a web‐based and searchable database designed to capture all published and unpublished experimental and quasi‐experimental evaluations of policing interventions conducted since 1950 (http:…	yes	A separate grey literature search was not described, although Policy File Index and ProQuest Dissertations & Theses DB were searched. There is also grey literature in the GPD.;The search methods says: This overarching search was supplemented by additional searches of academic databases, grey literature sources, and correspondence with subject-matter experts to capture eligible studies through Dec…	no	yes	no	no	yes	yes	none	Global (no specific region)	yes	we searched additional databases from Japan, Korea, the Middle East, and Europe by consulting subject guides through the Duke University Library. CiNii Articles. DBpia. Index Islamicus. Middle Eastern and Central Asian Studies;We used several additional strategies to supplement the approaches described above. First, we searched additional databases from Japan, Korea, the Middle East, and Europe b…	no	no	no	no		no		yes	yes	2019-2021	no	NA	yes	yes	no	Specific dates of each search given		Yes: All databases including sub-databases of umbrella databases	all	none	yes	yes	yes	yes	yes
103	Effectiveness of interventions for improving social inclusion outcomes for people with disabilities in low- and middle-income countries: A systematic review	Saran, Ashrita; Hunt, Xanthe; White, Howard; Kuper, Hannah	2023	3	10.1002/cl2.1316	https://onlinelibrary.wiley.com/doi/full/10.1002/cl2.1316	Disability	no	NA	2022	3	The search for this systematic review is based on the searches performed for the evidence and gap map on interventions for people with disabilities in LMICs	yes	To maximise the coverage of unpublished and grey literature and minimise publication bias, we searched the following organisation's websites and databases using keyword searches. ILO. DFID (including Research for Development [R4D]). UNESCO. WHO. Disability Programme of the UN Economic and Social Commission for Asia and the Pacific (UNSCAP). United States Agency for International Development (USAI…	yes	yes	no	no	yes	yes	some	LMICs	no		yes	no	no	no	openalex	no		no	no	NA	no	NA	yes	no	no	Specific dates of each search given		Yes: All databases including sub-databases of umbrella databases	all	all	yes	yes	yes	yes	yes
104	Involving men and boys in family planning: A systematic review of the effective components and characteristics of complex interventions in low- and middle-income countries	Aventin, Áine; Robinson, Martin; Hanratty, Jennifer; Keenan, Ciara; Hamilton, Jayne; McAteer, Eimear Ruane; Tomlinson, Mark; Clarke, Mike; Okonofua, Friday; Bonell, Chris; Lohan, Maria	2023	1	10.1002/cl2.1296	https://onlinelibrary.wiley.com/doi/abs/10.1002/cl2.1296	International Development	no	NA	2021	6	As we sought to include both quantitative studies and qualitative studies in the review, the search had two phases. The first phase was a comprehensive search for randomised trials and quasi-experimental studies. The second phase was a search for qualitative studies limited to the specific experimental evaluation studies identified in phase one to be included in the causal-chain analysis. Searche…	yes	Searches of grey literature sources were searched using a selection of key terms on grey literature databases for any materials available to August 20, 2020 (ETHoS, ClinicalTrials.gov Register, ProQuest Dissertation & Thesis A&I, OpenGrey.eu, ELDIS.org) and searching of reports shared by relevant organisation websites (DFID, FP2020, United Nations Library/UNFPA <August 11, 2020>, IPPF <August 12,…	no	yes	yes	yes	yes	yes	some	LMICs	no		yes	no	no	no	connected papers	yes		yes	yes	not specified	no	NA	yes	yes	no	Specific dates of each search given		Yes: All databases including sub-databases of umbrella databases	some	some	yes	no	yes	yes	yes
105	Communication skills training for improving the communicative abilities of student social workers: A systematic review	Reith-Hall, Emma; Montgomery, Paul	2023	2	10.1002/cl2.1309	https://onlinelibrary.wiley.com/doi/full/10.1002/cl2.1309	Social Welfare	no	NA	2021	6	We conducted a search for published and unpublished studies using a comprehensive search strategy....Our search strategy included searching multiple electronic databases, research registers, grey literature sources, and reference lists of prior reviews and relevant studies.	yes	We also searched grey literature, using the following databases and websites. We searched for conference proceedings and abstracts through Web of Science and ERIC, followed by a Scopus search which did not unearth any new sources of information. We also looked at generic websites including Google and Bing as well as government websites and professional websites such as gov.uk and the department f…	yes	yes	unclear	yes	yes	yes	none	Global (no specific region)	no		yes	yes	no	no		yes	bing	yes	yes	not specified	no	NA	yes	no	no	General date range of searches given		Yes: All databases including sub-databases of umbrella databases	all	none	yes	no	yes	yes	yes
106	Exploring the effect of case management in homelessness per components: A systematic review of effectiveness and implementation, with meta-analysis and thematic synthesis	Weightman, Alison L.; Kelson, Mark J.; Thomas, Ian; Mann, Mala K.; Searchfield, Lydia; Willis, Simone; Hannigan, Ben; Smith, Robin J.; Cordiner, Rhiannon	2023	5	10.1002/cl2.1329	https://onlinelibrary.wiley.com/doi/full/10.1002/cl2.1329	Social Welfare	no	NA	2021	3	This systematic review was based on evidence identified from a specific search for all types of research study published since 1990 to March 2021 exploring case management in homelessness. This topic-specific search supplemented the large set of studies already identified from existing evidence and gap maps (EGMs) relating to homelessness (White, 2018a; White, 2018b; White, 2020) and a recent sys…	yes	The web sites explored by White (2018b), White (2020) for the EGM in March 2020 were browsed to 29 March 2021 for any publications in 2020 and 2021 (see Supporting Information: Appendix 2) and relevant studies were sought from the experts supporting the protocol development.	no	no	unclear	yes	yes	yes	all	Global (no specific region)	no		yes	no	no	no		no		no	no	NA	no	NA	yes	no	no	Specific dates of each search given		Yes: All databases including sub-databases of umbrella databases	all	none	yes	yes	yes	yes	yes
107	Montessori education's impact on academic and nonacademic outcomes: A systematic review	Randolph, Justus J.; Bryson, Anaya; Menon, Lakshmi; Henderson, David K.; Kureethara Manuel, Austin; Michaels, Stephen; Rosenstein, Debra Leigh Walls; McPherson, Warren; O'Grady, Rebecca; Lillard, Angeline S.	2023	8	10.1002/cl2.1330	https://onlinelibrary.wiley.com/doi/full/10.1002/cl2.1330	Education	no	NA	2020	2	The initial electronic search was conducted in March 2014 with no limits on the date of publication. A follow-up search was conducted in February 2020 to find any studies published since January 2014. (To be cautious, we intentionally created a 3-month overlap of the first and second rounds of searching.) No geographic limitation was placed on the search. Results were gathered from electronic dat…	yes	Professional Montessori association websites, grey literature, digital repositories, and social science research websites were identified through expert referrals and Internet searches, and conference proceedings, reports, working papers, white papers, and preprints were reviewed to find relevant research. Government documents were identified primarily through the Education Resources Information …	yes	yes	no	no	yes	yes	all	Global (no specific region)	no		yes	yes	no	no		yes	bing	yes	yes	all available issues of 3 journals	yes	not specified	yes	yes	no	General date range of searches given		Yes: All databases including sub-databases of umbrella databases	all	all	yes	yes	yes	no	yes
108	The effects of small class sizes on students' academic achievement, socioemotional development and well-being in special education: A systematic review	Bondebjerg, Anja; Dalgaard, Nina Thorup; Filges, Trine; Viinholt, Bjørn Christian Arleth	2023	7	10.1002/cl2.1345	https://onlinelibrary.wiley.com/doi/abs/10.1002/cl2.1345	Education	no	NA	2021	4	The following bibliographic databases were searched in April 2021: ERIC (EBSCO-host, 1966–2021) Academic Search Premier (EBSCO-host, 1931–2021) EconLit (EBSCO-host, 1969–2021) APA PsycINFO (EBSCO-host, 1890–2021) SocINDEX (EBSCO-host, 1895–2021) International Bibliography of the Social Sciences (ProQuest, 1951–2021) Sociological Abstracts (ProQuest, 1952–2021) Web of Science (Clarivate, Science C…	yes	Searches for unpublished literature Most of the resources searched for unpublished literature contained multiple types of unpublished literature. For the sake of transparency, we have divided the resources into categories based on the most prevalent type of literature in the resource. Searches for dissertations and theses in English: EBSCO Open Dissertations (EBSCO-host) Searches for working pape…	unclear	yes	no	no	yes	yes	all	Global (no specific region)	no		yes	yes	no	no		yes		yes	yes	back to Jan 2015 for 11 journals (with details of number of articles screened per issue in the appendix)	no	NA	no	not applicable	no	Specific dates of each search given		Yes: All databases including sub-databases of umbrella databases	all	all	yes	yes	yes	yes	yes
109	The effects of flipped classrooms to improve learning outcomes in undergraduate health professional education: A systematic review	Naing, Cho; Whittaker, Maxine A.; Aung, Htar Htar; Chellappan, Dinesh Kumar; Riegelman, Amy	2023	7	10.1002/cl2.1339	https://onlinelibrary.wiley.com/doi/abs/10.1002/cl2.1339	Education	no	NA	2022	4	A comprehensive search strategy was designed to identify the relevant studies in the following databases and search engines. The last search update occured April 29, 2022. The full details are presented in Supporting Information: Appendix3Search terms With the assistance of a Social Sciences and Evidence Synthesis Librarian (AR), we used several relevant search terms and subject headings combined…	yes	To identify unpublished studies such as theses, conference proceeding, institutional reports, we searched grey literature sources by searching the following: (a) Social Science Research Network We looked for studies from the year 2000 and onwards, regardless of the language or study setting. (b) Conference abstracts and proceedings from the American Educational Research Association Repository (ht…	yes	yes	yes	no	no	no	some	Global (no specific region)	yes	Australian Education Index, British Education Index, Canadian Business & Current Affairs (CBCA) Education, Canadian Research Index, LILACS	yes	yes	no	no		yes	bing	yes	yes	not specified	no	NA	yes	yes	no	General date range of searches given		Partially with some umbrella databases given with no detail	some	none	yes	yes	yes	yes	yes
110	Functional Family Therapy for families of youth (age 11–18) with behaviour problems: A systematic review and meta-analysis	Littell, Julia H.; Pigott, Therese D.; Nilsen, Karianne H.; Roberts, Jennifer; Labrum, Travis K.	2023	7	10.1002/cl2.1324	https://onlinelibrary.wiley.com/doi/abs/10.1002/cl2.1324	Social Welfare	no	NA	2020	8	Electronic searches were made of bibliographic databases as well as government policy databanks and professional websites; Bibliographic databases APA PsycINFO (OVID) 1806 to August Week 4 2020 searched on 29 August 2020 ASSIA (Proquest) to 4 August 2020 Cambridge Core Collection on 30 August 2020 CINAHL (EbscoHost) 1937 to date on 03 March 2013; 1 January 2013 through 2020 on 29 August 2020 Coch…	yes	Electronic searches were made of bibliographic databases as well as government policy databanks and professional websites;Government and professional websites Annie E. Casey Foundation (25 March 2014, 30 September 2020) Blueprints for Violence Prevention (25 March 2014) California Evidence-Based Clearinghouse (25 March 2014) Current Controlled Trials (25 March 2014) Functional Family Therapy (www…	yes	yes	yes	yes	yes	yes	some	Global (no specific region)	yes	Norart, SveMed+	yes	yes	no	no		no		no	no	NA	no	NA	yes	yes	no	Specific dates of each search given		Yes: All databases including sub-databases of umbrella databases	all	all	yes	yes	yes	no	yes
111	Friendly visiting by a volunteer for reducing loneliness or social isolation in older adults: A systematic review	Laermans, Jorien; Scheers, Hans; Vandekerckhove, Philippe; De Buck, Emmy	2023	11	10.1002/cl2.1359	https://onlinelibrary.wiley.com/doi/abs/10.1002/cl2.1359	Ageing	no	NA	2021	8	A comprehensive search for eligible published and unpublished studies and reports was performed to reduce the risk of publication bias and identify the best available evidence. No date, location or language restrictions were placed on the searches or included studies. Search filters were not used, as they may prevent the retrieval of relevant papers. No language or publication data limits were ap…	yes	We consulted the following sources of grey literature, and searched the websites of organizations devoted to the specific topics of loneliness and ageing, to identify relevant unpublished studies and reports. The reference lists of included references were searched. In addition, the ‘Related Articles’ feature of the databases, if present, was used.;Grey literature: ￮ Grey literature repositories:…	no	no	yes	yes	yes	yes	all	Global (no specific region)	no		yes	yes	no	no		no		no	no	NA	no	NA	yes	yes	no	Specific dates of each search given		Yes: All databases including sub-databases of umbrella databases	all	none	yes	yes	yes	yes	yes
112	Does chief executive compensation predict financial performance or inaccurate financial reporting in listed companies: A systematic review	Rousseau, Denise; Kim, Byeong Jo; Splenda, Ryan; Young, Sarah; Lee, Jangbum; Beck, Donna	2023	12	10.1002/cl2.1370	https://onlinelibrary.wiley.com/doi/abs/10.1002/cl2.1370	Business and Management	no	NA	2023	7	The search strategy for this review was developed by information specialists (R. S. and S. Y.) with the aim of identifying research focused on CEO incentive compensation and measuring publicly traded firms' financial performance and/or financial restatements. Studies reported in English since January 1, 1980 were included. This time frame was used to target findings in the economic era that began…	yes	In addition to the bibliographic databases mentioned above, we searched a number of grey literature resources, including conference proceedings, white papers, working papers, and other types of information from January 1, 1980 to present that are listed in Table 2. For resources that allow for advanced searching, we developed search strategies and report on those in Supporting Information: File 1…	yes	yes	no	no	yes	yes	all	Global (no specific region)	no		yes	no	no	no		no		yes	yes	2010-present for an unindexed journal; past year for 2 other journals; Advances in Business Research, an open access journal hosted by San Francisco University, was searched from its inception in 2010 to the present day because it is not indexed in any of the above-mentioned bibliographic databases. The references published in the Academy of Management Review and Academy of Management Annals were…	yes	dates specified for each conference	yes	yes	no	Specific dates of each search given		Yes: All databases including sub-databases of umbrella databases	all	none	yes	yes	yes	yes	yes
113	Oral language interventions can improve language outcomes in children with neurodevelopmental disorders: A systematic review and meta-analysis	Donolato, Enrica; Toffalini, Enrico; Rogde, Kristin; Nordahl-Hansen, Anders; Lervåg, Arne; Norbury, Courtenay; Melby-Lervåg, Monica	2023	11	10.1002/cl2.1368	https://onlinelibrary.wiley.com/doi/abs/10.1002/cl2.1368	Disability	no	NA	2022	4	In the searches, the following databases were used: MEDLINE, Embase, ERIC and PsycINFO (all cross-searched in Ovid), CINAHL (EBSCO), the Cochrane Library, the Campbell Library, LILACS (Latin American and Caribbean Health Sciences Literature), SpeechBITE, Epistemonikos, ClinicalTrials.gov, Linguistics and Language Behavior Abstracts (LLBA), Scopus Science Direct, Web of Science and Google Scholar	yes	Finally, we searched grey literature, including dissertations, reports and conference proceedings via OpenGrey.eu and PDF searches in Google.	yes	unclear	unclear	yes	no	no	none	Global (no specific region)	yes	LILACs	no	yes	no	no		yes		yes	yes	not specified	unclear	NA	no	not applicable	no	General date range of searches given		Yes: All databases including sub-databases of umbrella databases	all	none	yes	yes	yes	yes	yes
114	Centre-based early education interventions for improving school readiness: A systematic review	McCartan, Claire J.; Roberts, Jennifer; Jordan, Julie-Ann	2023	12	10.1002/cl2.1363	https://onlinelibrary.wiley.com/doi/abs/10.1002/cl2.1363	Education	no	NA	2021	10	We ran the first searches between February and September 2014 using the strategies in Supporting Information: Appendix 1. We used an RCTs filter where appropriate and did not apply any date or language restrictions. When we re-ran the searches in 2020, we had access to a different set of databases and database platforms and found that the original strategies retrieved an unmanageable number of re…	yes	We also searched the following websites of relevant organisations and government departments using the keywords in Supporting Information: Appendix 3: the What Works Clearinghouse (WWC; ies.ed.gov/ncee/wwc); the Network for Policy Research, Review and Advice on Education & Training (www.norrag.org); the UNICEF Evaluation and Research Database (ERD; www.unicef.org/evaldatabase); and Child Family C…	yes	yes	yes	yes	yes	yes	all	Global (no specific region)	yes		yes	no	no	no		no		no	no	NA	no	NA	yes	no	no	Specific dates of each search given		Yes: All databases including sub-databases of umbrella databases	all	all	yes	yes	yes	yes	yes
115	School-based law enforcement strategies to reduce crime, increase perceptions of safety, and improve learning outcomes in primary and secondary schools: A systematic review	Fisher, Benjamin W.; Petrosino, Anthony; Sutherland, Hannah; Guckenburg, Sarah; Fronius, Trevor; Benitez, Ivan; Earl, Kevin	2023	11	10.1002/cl2.1360	https://onlinelibrary.wiley.com/doi/abs/10.1002/cl2.1360	Education;Crime and Justice	no	NA	2020	7	Researchers used available online resources and databases at WestEd, the University of Pennsylvania, George Mason University, Boston University, Bridgewater State University, and the University of Louisville. The databases searched can be somewhat idiosyncratic. Our approach was to conduct pilot searches of terms, working iteratively until the yield of citations and abstracts was as relevant as p…	yes	we used five other search strategies to supplement this study's literature search.;grey literature not addressed specically, but "In addition to the electronic search, we used five other searchstrategies to supplement this study's literature search" (prior reviews, Google, ref lists, direct author contacts, Fifth is never mentioned)	yes	yes	yes	yes	yes	yes	none	Global (no specific region)	yes	Bibliography of Nordic Criminology/Criminal Justice in Denmark, British Public Library Integrated Catalog, Claseperiodica Abstracts (Caribbean and Latin America), Homeland Security Digital Library EBSCO	yes	yes	no	no		yes		no	no	NA	no	NA	yes	yes	yes	General date range of searches given		Partially with some generic platforms given with no detail	all	none	yes	no	yes	no	yes
116	Language of instruction in schools in low- and middle-income countries: A systematic review	Nakamura, Pooja; Molotsky, Adria; Zarzur, Rosa Castro; Ranjit, Varsha; Haddad, Yasmina; De Hoop, Thomas	2023	10	10.1002/cl2.1351	https://onlinelibrary.wiley.com/doi/abs/10.1002/cl2.1351	International Development	no	NA	2020	3	Comprehensive database searches included the following paid-access and free-access electronic databases: Paid-Access Databases 1. ERIC (Education Resources Information Center) 2. Education Source 3. EdWorkingPapers 4. EdArXiv 5. Registry of Efficacy and Effectiveness Studies (REES) 6. PsycINFO 7. JSTOR Arts & Sciences I-X Collections 8. JSTOR Business III Collections 9. SAGE Publications 10. Scie…	yes	grey literature searches included a review of institutionalwebsites as well as generic searches such as via Google and GoogleNAKAMURAET AL.|11 of 43Scholar. In addition to the following institutional websites, theteam examined key papers in search ofotherrelevantinstitutionalsources	no	no	unclear	no	yes	yes	all	Global (no specific region)	no		yes	yes	no	no		yes		no	no	NA	no	NA	no	not applicable	no	No dates given		Partially with some umbrella databases given with no detail	none	none	no	no	unclear	no	no
118	Effectiveness of nutrition counseling for pregnant women in low- and middle-income countries to improve maternal and infant behavioral, nutritional, and health outcomes: A systematic review	Dewidar, Omar; John, Jessica; Baqar, Aqeel; Madani, Mohamad Tarek; Saad, Ammar; Riddle, Alison; Ota, Erika; Kung'u, Jacqueline K.; Arabi, Mandana; Raut, Manoj Kumar; Klobodu, Seth S.; Rowe, Sarah; Hatchard, Jennifer; Busch-Hallen, Jennifer; Jalal, Chowdhury; Wuehler, Sara; Welch, Vivian	2023	11	10.1002/cl2.1361	https://onlinelibrary.wiley.com/doi/abs/10.1002/cl2.1361	International Development	no	NA	2021	6	We searched the following electronic bibliographic databases for relevant records: Medline via Ovid, Embase via Ovid, PsychInfo via Ovid, CINAHL via EBSCO, and the Cochrane CENTRAL Register of Controlled Trials via Ovid from date of database conception (Medline 1946, EMBASE 1974, PsychInfo 1967, CENTRAL 1996, and CINAHL 1961) to June 22, 2021.; A combinationof indexed terms, database‐specific and…	yes	Finally, we searched electronic registries of clinical trials such as clinicaltrials.gov and the WHO International Clinical Trials Registry for any recently published trials not captured by our search. Furthermore, we searched the following grey literature sources: International Food Policy Research Institute (https://www.ifpri.org/), Alive and Thrive website (https://www.aliveandthrive.org/en), …	no	no	yes	yes	yes	yes	all	Global (no specific region)	no		no	no	no	no		yes		no	no	NA	no	NA	yes	yes	no	Specific dates of each search given		Yes: All databases including sub-databases of umbrella databases	all	all	yes	no	yes	yes	yes
119	A comparison of the effectiveness of cognitive behavioural interventions based on delivery features for elevated symptoms of depression in adolescents: A systematic review	Bjornstad, Gretchen; Sonthalia, Shreya; Rouse, Benjamin; Freeman, Leanne; Hessami, Natasha; Dunne, Jo Hickman; Axford, Nick	2024	1	10.1002/cl2.1376	https://onlinelibrary.wiley.com/doi/abs/10.1002/cl2.1376	Social Welfare	no	NA	2020	11	A search of the following electronic databases was conducted by the Cochrane Common Mental Disorders GroupTrials Search Coordinator... We were not able to search the International Bibliography of Social Science (IBSS) or PsycExtra due to access limitations, and were not able to search the Educational Technology and E‐Learning (EdiTLib) resource as the interface does not allow search results to be…	yes	Grey literature was also sought through handsearching andreview of reference lists as described above and by contacting authors of the reviews listed above (note, they also searched OpenGrey); Proquest Dissertations and Theses (Global and UK and Ireland) – Inception to 12 November 2020 Open Grey – Inception to 19 November 2020 The following trial registry was searched: The Cochrane Central Regist…	no	yes	yes	no	unclear	unclear	some	Global (no specific region)	no		yes	yes	no	no		yes		no	no	NA	no	NA	yes	yes	no	Specific dates of each search given		Yes: All databases including sub-databases of umbrella databases	all	some	yes	yes	yes	yes	yes
120	A mixed methods systematic review on the effects of arts interventions for children and young people at-risk of offending, or who have offended on behavioural, psychosocial, cognitive and offending outcomes: A systematic review	Mansfield, Louise; Daykin, Norma; O'Connell, Neil E.; Bailey, Daniel; Forde, Louise; Smith, Robyn; Gifford, Jake; Ashdown-Franks, Garcia	2024	1	10.1002/cl2.1377	https://onlinelibrary.wiley.com/doi/abs/10.1002/cl2.1377	Crime and Justice	no	NA	2023	1	We searched key databases including AMED (via EBSCOHost NHS Open Athens), Academic Search Complete; APA PsycInfo; CINAHL Plus; ERIC; SocIndex; SportDiscus (via EbscoHost), Medline (via Ovid), CENTRAL, Web of Science, Scopus, PTSDPubs and Performing Arts Periodicals Database (via ProQuest), Sage, the US National Criminal Justice Reference Service, the Global Policing and the British Library EThOS …	yes	We searched the WHO International Clinical Trials Registry Portal (ICTRP). We conducted a grey literature search of databases such as Arts and Humanities Citation Index and ProQuest using our search terms. In discussion and agreement with our Advisory Board, we conducted a selected website search including the UK's National Criminal Justice Arts Alliance and other websites with a specific focus o…	unclear	no	yes	yes	yes	yes	none	Global (no specific region)	yes	US National Criminal Justice Reference Service, the Global Policing and the British Library EThOS databases; NHS Open Athens… British Library EThOS databases	yes	yes	no	no		no		no	no	NA	no	NA	yes	yes	no	General date range of searches given		Partially with some umbrella databases given with no detail	all	none	yes	yes	yes	no	yes
121	Participation in organised sport to improve and prevent adverse developmental trajectories of at-risk youth: A systematic review	Filges, Trine; Verner, Mette; Ladekjær, Else; Bengtsen, Elizabeth	2024	1	10.1002/cl2.1381	https://onlinelibrary.wiley.com/doi/abs/10.1002/cl2.1381	Social Welfare	no	NA	2023	3	The following electronic bibliographic databases were searched ERIC (EBSCO) 1970 – March 2023 Academic Search (EBSCO) 1970 – March 2023 EconLit (EBSCO) 1970 – March 2023 PsycINFO (EBSCO) 1970 – March 2023 SocINDEX (EBSCO) 1970 – March 2023 International Bibliography of the Social Sciences (ProQuest) 1970 – March 2023 Sociological Abstracts (ProQuest) 1970 – March 2023 Science Citation Index Expan…	yes	Search for dissertations We searched the following resources for dissertations: EBSCO Open Dissertations (EBSCO-host) – https://biblioboard.com/opendissertations/ OATD – Open Access Theses and Dissertations – oatd.org Search for working papers/conference proceedings We searched the following resources for working papers/conference proceedings: American Institutes for Research (AIR) – https://www.…	yes	yes	no	no	yes	yes	all	Global (no specific region)	no		yes	yes	no	no		yes		yes	yes	all issues of 4 journals listed, from 2018-2023	unclear	they searched for proceedings in Google, that may have involved a hand search but not clear	yes	no	no	General date range of searches given		Yes: All databases including sub-databases of umbrella databases	all	some	yes	no	yes	yes	yes
[truncated: 40 more columns]
